# Supplementary material for: Discovery of a 29-Gene Panel in Peripheral Blood Mononuclear Cells for the Detection of Colorectal Cancer and Adenomas Using High Throughput Real-Time PCR
Source: PLoS One. 2015 Apr 13;10(4):e0123904. doi: 10.1371/journal.pone.0123904 (PMC4395254; doi:10.1371/journal.pone.0123904)
Supplement: S1 Table — For each of the gene is reported the official gene symbol, the full gene name, the RNA reference sequence database ID (RefSeq), the TaqMan assay ID (Life Technologies, Carlsbad, CA) used during the screening as well as, if any, the alternative assay used in phase 2 (TaqMan assay 2), and at last the genes selected for phase 2 screening. (XLSX) [file pone.0123904.s002.xlsx]

## Sheet: Sheet1
Gene Symbol	Gene Name	RNA RefSeq	TaqMan assay 1	TaqMan assay 2	Selected for phase 2 Screening (163 genes)
A2M	alpha-2-macroglobulin	NM_000014.4	Hs00929971_m1	Hs00163474_m1	yes
ACE	angiotensin I converting enzyme (peptidyl-dipeptidase A) 1	NM_152830.2	Hs01104600_m1		no
ADAMTS1	ADAM metallopeptidase with thrombospondin type 1 motif, 1	NM_006988.3	Hs00199608_m1		no
ADAMTS13	ADAM metallopeptidase with thrombospondin type 1 motif, 13	NM_139026.4	Hs00260148_m1		no
ADAMTS8	ADAM metallopeptidase with thrombospondin type 1 motif, 8	NM_007037.4	Hs00199836_m1		no
ADRB1	adrenergic, beta-1-, receptor	NM_000684.2	Hs02330048_s1		no
ADRB2	adrenergic, beta-2-, receptor, surface	NM_000024.5	Hs00240532_s1		no
AGTR1	angiotensin II receptor, type 1	NM_009585.3	Hs01096942_m1		no
AGTR2	angiotensin II receptor, type 2	NM_000686.4	Hs00169126_m1		no
AIMP1	aminoacyl tRNA synthetase complex-interacting multifunctional protein 1	NM_004757.3	Hs00171131_m1		no
AKT1	v-akt murine thymoma viral oncogene homolog 1	NM_001014432.1	Hs00178289_m1		no
ALCAM	hypothetical protein LOC100133690; activated leukocyte cell adhesion molecule	NM_001243280.1	Hs00233455_m1		no
ALOX12	arachidonate 12-lipoxygenase	NM_000697.2	Hs00167524_m1		no
ALOX5	arachidonate 5-lipoxygenase	NM_000698.3	Hs01095330_m1		no
ANXA1	annexin A1	NM_000700.1	Hs00167549_m1		no
ANXA3	annexin A3	NM_005139.2	Hs00971411_m1		yes
ANXA5	annexin A5	NM_001154.3	Hs00154054_m1		no
APC	adenomatous polyposis coli	NM_001127510.2	Hs01568269_m1		yes
APLNR	apelin receptor	NM_005161.4	Hs00270873_s1		no
APOBEC3A	apolipoprotein B mRNA editing enzyme, catalytic polypeptide-like 3A	NM_145699.3	Hs00377444_m1		yes
ASH2L	ash2 (absent, small, or homeotic)-like (Drosophila)	NM_004674.4	Hs00983120_m1		no
ATF2	activating transcription factor 2	NR_045774.1	Hs00153179_m1		no
AXIN2	axin 2	NM_004655.3	Hs00610344_m1		yes
B2M	beta-2-microglobulin	NM_004048.2	Hs00984230_m1		yes
BAG3	BCL2-associated athanogene 3	NM_004281.3	Hs00188713_m1		yes
BANK1	B-cell scaffold protein with ankyrin repeats 1	NM_001083907.2	Hs01009378_m1		yes
BAX	BCL2-associated X protein	NM_138763.3	Hs00180269_m1		yes
BCL10	B-cell CLL/lymphoma 10; hypothetical LOC646626	NM_003921.4	Hs00184839_m1		yes
BCL2	B-cell CLL/lymphoma 2	NM_000633.2	Hs00608023_m1		no
BCL2A1	BCL2-related protein A1	NM_004049.3	Hs00187845_m1		no
BCL2L1	BCL2-like 1	NM_138578.1	Hs00236329_m1		yes
BCL3	B-cell CLL/lymphoma 3	NM_005178.4	Hs00180403_m1		yes
BDKRB1	bradykinin receptor B1	NM_000710.3	Hs00664201_s1		no
BDKRB2	bradykinin receptor B2	NM_000623.3	Hs00176121_m1		no
BIRC2	baculoviral IAP repeat-containing 2	NM_001166.4	Hs01112284_m1		yes
BIRC3	baculoviral IAP repeat-containing 3	NM_182962.2	Hs00154109_m1		no
BIRC5	baculoviral IAP repeat-containing 5	NM_001012271.1	Hs00153353_m1		yes
BLNK	B-cell linker	NM_001258440.1	Hs00179459_m1		no
BMP2	bone morphogenetic protein 2	NM_001200.2	Hs00154192_m1		no
BMP4	bone morphogenetic protein 4	NM_130850.2	Hs00370078_m1		no
BRCA1	breast cancer 1, early onset	NM_007297.3	Hs01556193_m1		no
BRMS1	breast cancer metastasis suppressor 1	NM_001024957.1	Hs00363036_m1		no
BTRC	beta-transducin repeat containing	NM_033637.3	Hs00182707_m1		yes
C5AR1	complement component 5a receptor 1	NM_001736.3	Hs00383718_m1		yes
C9orf78	chromosome 9 open reading frame 78	NM_016520.2	Hs00535105_m1		yes
CACNA1C	hypothetical protein LOC100131098; calcium channel, voltage-dependent, L type, alpha 1C subunit	NM_000719.6	Hs00167681_m1		no
CACNA1D	calcium channel, voltage-dependent, L type, alpha 1D subunit	NM_001128839.2	Hs00167753_m1		no
CACNA2D1	calcium channel, voltage-dependent, alpha 2/delta subunit 1	NM_000722.2	Hs00984856_m1		no
CACNB2	calcium channel, voltage-dependent, beta 2 subunit	NM_000724.3	Hs00167861_m1		no
CACNB4	calcium channel, voltage-dependent, beta 4 subunit	NM_001005746.2	Hs00947799_m1		yes
CARD10	caspase recruitment domain family, member 10	NM_014550.3	Hs00367225_m1		no
CARD14	caspase recruitment domain family, member 14	NM_001257970.1	Hs00364499_m1		no
CASP1	caspase 1, apoptosis-related cysteine peptidase (interleukin 1, beta, convertase)	NM_033292.3	Hs00354836_m1		no
CASP8	caspase 8, apoptosis-related cysteine peptidase	NM_033356.3	Hs01018151_m1		yes
CBFB	core-binding factor, beta subunit	NM_022845.2	Hs00242386_m1		no
CCL1	chemokine (C-C motif) ligand 1	NM_002981.2	Hs00171072_m1		no
CCL11	chemokine (C-C motif) ligand 11	NM_002986.2	Hs00237013_m1		no
CCL13	chemokine (C-C motif) ligand 13	NM_005408.2	Hs00234646_m1		no
CCL16	chemokine (C-C motif) ligand 16	NM_004590.2	Hs00171123_m1		no
CCL17	chemokine (C-C motif) ligand 17	NM_002987.2	Hs00171074_m1		no
CCL18	chemokine (C-C motif) ligand 18 (pulmonary and activation-regulated)	NM_002988.2	Hs00268113_m1		no
CCL19	chemokine (C-C motif) ligand 19	NM_006274.2	Hs00171149_m1		no
CCL2	chemokine (C-C motif) ligand 2	NM_002982.3	Hs00234140_m1		yes
CCL20	chemokine (C-C motif) ligand 20	NM_004591.2	Hs01011368_m1	Hs00355476_m1	yes
CCL21	chemokine (C-C motif) ligand 21	NM_002989.3	Hs00171076_m1		no
CCL22	chemokine (C-C motif) ligand 22	NM_002990.4	Hs00171080_m1		no
CCL23	chemokine (C-C motif) ligand 23	NM_145898.2	Hs00270756_m1		no
CCL24	chemokine (C-C motif) ligand 24	NM_002991.2	Hs00171082_m1		no
CCL25	chemokine (C-C motif) ligand 25	NM_005624.3	Hs00171144_m1		no
CCL26	chemokine (C-C motif) ligand 26	NM_006072.4	Hs00171146_m1		no
CCL27	chemokine (C-C motif) ligand 27	NM_006664.2	Hs00171157_m1		no
CCL28	chemokine (C-C motif) ligand 28	NM_148672.2	Hs00219797_m1		no
CCL3	chemokine (C-C motif) ligand 3	NM_002983.2	Hs00234142_m1		yes
CCL4	chemokine (C-C motif) ligand 4	NM_002984.2	Hs99999148_m1		no
CCL5	chemokine (C-C motif) ligand 5	NM_002985.2	Hs00174575_m1		no
CCL7	chemokine (C-C motif) ligand 7	NM_006273.3	Hs00171147_m1		no
CCL8	chemokine (C-C motif) ligand 8	NM_005623.2	Hs00271615_m1		no
CCND1	cyclin D1	NM_053056.2	Hs00765553_m1		no
CCR1	chemokine (C-C motif) receptor 1	NM_001295.2	Hs00174298_m1		yes
CCR10	chemokine (C-C motif) receptor 10	NM_016602.2	Hs00706455_s1		no
CCR2	chemokine (C-C motif) receptor 2	NM_001123396.1	Hs00356601_m1		yes
CCR3	chemokine (C-C motif) receptor 3	NM_001837.3	Hs00266213_s1		no
CCR4	chemokine (C-C motif) receptor 4	NM_005508.4	Hs00747615_s1		no
CCR5	chemokine (C-C motif) receptor 5	NM_001100168.1	Hs00152917_m1		no
CCR7	chemokine (C-C motif) receptor 7	NM_001838.3	Hs01013469_m1		no
CCRL1	chemokine (C-C motif) receptor-like 1	NM_016557.3	Hs00664347_s1		no
CCRL2	chemokine (C-C motif) receptor-like 2	NM_001130910.1	Hs00243702_s1		no
CD14	CD14 molecule	NM_001174105.1	Hs00169122_g1		no
CD160	CD160 molecule	NR_103845.1	Hs00199894_m1		no
CD163	CD163 molecule	NM_004244.5	Hs00174705_m1		no
CD164	CD164 molecule, sialomucin	NM_001142402.1	Hs00174789_m1		no
CD19	CD19 molecule	NM_001178098.1	Hs00174333_m1		yes
CD1A	CD1a molecule	NM_001763.2	Hs00233332_m1		no
CD1C	CD1c molecule	NM_001765.2	Hs00233509_m1		no
CD1D	CD1d molecule	NM_001766.3	Hs00939888_m1		no
CD2	CD2 molecule	NM_001767.3	Hs00233515_m1		no
CD209	CD209 molecule	NM_021155.3	Hs01588349_m1		no
CD22	CD22 molecule	NM_001185101.1	Hs00233533_m1		no
CD24	CD24 molecule; CD24 molecule-like 4	NM_013230.2	Hs02379687_s1		no
CD244	CD244 molecule, natural killer cell receptor 2B4	NM_001166664.1	Hs00175568_m1		no
CD247	CD247 molecule	NM_198053.2	Hs00167901_m1		no
CD27	CD27 molecule	NM_001242.4	Hs00386811_m1		no
CD276	CD276 molecule	NM_025240.2	Hs00987207_m1		no
CD28	CD28 molecule	NM_006139.3	Hs00174796_m1		yes
CD34	CD34 molecule	NM_001025109.1	Hs00990732_m1		yes
CD37	CD37 molecule	NM_001040031.1	Hs01099648_m1		no
CD38	CD38 molecule	NM_001775.2	Hs01120071_m1		no
CD3D	CD3d molecule, delta (CD3-TCR complex)	NM_001040651.1	Hs00174158_m1		no
CD3E	CD3e molecule, epsilon (CD3-TCR complex)	NM_000733.3	Hs01062241_m1		no
CD3G	CD3g molecule, gamma (CD3-TCR complex)	NM_000073.2	Hs00962186_m1		no
CD4	CD4 molecule	NM_000616.4	Hs00181217_m1		no
CD40	CD40 molecule, TNF receptor superfamily member 5	NM_152854.2	Hs00374176_m1		no
CD40LG	CD40 ligand	NM_000074.2	Hs00163934_m1		no
CD44	CD44 molecule (Indian blood group)	NM_000610.3	Hs01075861_m1		no
CD5	CD5 molecule	NM_014207.3	Hs00204397_m1		no
CD6	CD6 molecule	NM_001254751.1	Hs00198752_m1		no
CD63	CD63 molecule	NM_001780.5	Hs00156390_m1		yes
CD68	CD68 molecule	NM_001040059.1	Hs00154355_m1		no
CD69	CD69 molecule	NM_001781.2	Hs00934033_m1		no
CD7	CD7 molecule	NM_006137.6	Hs00196191_m1		no
CD70	CD70 molecule	NM_001252.3	Hs00174297_m1		no
CD72	CD72 molecule	NM_001782.2	Hs00233564_m1		no
CD74	CD74 molecule, major histocompatibility complex, class II invariant chain	NM_004355.3	Hs00269961_m1		no
CD79A	CD79a molecule, immunoglobulin-associated alpha	NM_021601.3	Hs00233566_m1		no
CD79B	CD79b molecule, immunoglobulin-associated beta	NM_021602.2	Hs00236881_m1		no
CD80	CD80 molecule	NM_005191.3	Hs00175478_m1		yes
CD82	CD82 molecule	NM_001024844.1	Hs01017982_m1		no
CD83	CD83 molecule	NM_001040280.1	Hs00188486_m1		no
CD86	CD86 molecule	NM_175862.4	Hs01567025_m1		no
CD8A	CD8a molecule	NM_001768.6	Hs00233520_m1		no
CD8B	CD8b molecule	NM_172101.3	Hs00174762_m1		no
CD96	CD96 molecule	NM_198196.2	Hs00175524_m1		no
CDA	cytidine deaminase	NM_001785.2	Hs00156401_m1		yes
CDCA4	cell division cycle associated 4	NM_145701.2	Hs00734541_g1		yes
CDH1	cadherin 1, type 1, E-cadherin (epithelial)	NM_004360.3	Hs01023894_m1		no
CDK2	cyclin-dependent kinase 2	NM_001798.3	Hs01548894_m1		yes
CDKN1A	cyclin-dependent kinase inhibitor 1A (p21, Cip1)	NM_001220778.1	Hs00355782_m1		yes
CDKN1B	cyclin-dependent kinase inhibitor 1B (p27, Kip1)	NM_004064.3	Hs00153277_m1		no
CDKN2A	cyclin-dependent kinase inhibitor 2A (melanoma, p16, inhibits CDK4)	NM_058197.4	Hs00923894_m1		yes
CDKN2B	cyclin-dependent kinase inhibitor 2B (p15, inhibits CDK4)	NM_078487.2	Hs00365249_m1		no
CEBPB	CCAAT/enhancer binding protein (C/EBP), beta	NM_005194.3	Hs00270923_s1		no
CEBPE	CCAAT/enhancer binding protein (C/EBP), epsilon	NM_001805.3	Hs00357657_m1		no
CEBPG	CCAAT/enhancer binding protein (C/EBP), gamma	NM_001806.3	Hs00156454_m1		no
CES1	carboxylesterase 1 (monocyte/macrophage serine esterase 1)	NM_001025195.1	Hs00275607_m1		yes
CFL1	cofilin 1 (non-muscle)	NM_005507.2	Hs00830568_g1		no
CHST15	carbohydrate (N-acetylgalactosamine 4-sulfate 6-O) sulfotransferase 15	NM_001270764.1	Hs01031070_m1		no
CHUK	conserved helix-loop-helix ubiquitous kinase	NM_001278.3	Hs00175141_m1		no
CKLF	chemokine-like factor	NM_001204099.1	Hs00275499_m1		no
CLCF1	cardiotrophin-like cytokine factor 1	NM_013246.2	Hs00757942_m1		no
CLEC3B	C-type lectin domain family 3, member B	NM_003278.2	Hs00162844_m1		no
CMTM1	CKLF-like MARVEL transmembrane domain containing 1	NM_001202509.1	Hs00701491_s1		no
CNTN1	contactin 1	NM_175038.2	Hs00169986_m1		no
CR2	complement component (3d/Epstein Barr virus) receptor 2	NM_001877.4	Hs00153398_m1		no
CREB1	cAMP responsive element binding protein 1	NM_134442.3	Hs00231713_m1		no
CREBBP	CREB binding protein	NM_001079846.1	Hs00231733_m1		yes
CSF1	colony stimulating factor 1 (macrophage)	NM_000757.5	Hs00174164_m1		no
CSF1R	colony stimulating factor 1 receptor	NM_005211.3	Hs00911250_m1		no
CSF2	colony stimulating factor 2 (granulocyte-macrophage)	NM_000758.3	Hs00929873_m1		no
CSF3	colony stimulating factor 3 (granulocyte)	NR_033662.1	Hs99999083_m1		no
CTBP1	C-terminal binding protein 1	NM_001328.2	Hs00179922_m1		no
CTGF	connective tissue growth factor	NM_001901.2	Hs00170014_m1		yes
CTLA4	cytotoxic T-lymphocyte-associated protein 4	NM_001037631.2	Hs03044418_m1		no
CTNNA1	catenin (cadherin-associated protein), alpha 1, 102kDa	NM_001903.2	Hs00944794_m1		no
CTNNB1	catenin (cadherin-associated protein), beta 1, 88kDa	NM_001098209.1	Hs00355049_m1		no
CTNND1	catenin (cadherin-associated protein), delta 1	NM_001085462.1	Hs00931670_m1		no
CTNND2	catenin (cadherin-associated protein), delta 2 (neural plakophilin-related arm-repeat protein)	NM_001332.2	Hs00181643_m1		yes
CTSK	cathepsin K	NM_000396.3	Hs00166156_m1		no
CTSL1	cathepsin L1	NM_001912.4	Hs00377632_m1		yes
CX3CL1	chemokine (C-X3-C motif) ligand 1	NM_002996.3	Hs00171086_m1		no
CXCL1	chemokine (C-X-C motif) ligand 1 (melanoma growth stimulating activity, alpha)	NR_046035.1	Hs00236937_m1	Hs00605382_gH	yes
CXCL10	chemokine (C-X-C motif) ligand 10	NM_001565.3	Hs00171042_m1		yes
CXCL11	chemokine (C-X-C motif) ligand 11	NM_005409.4	Hs00171138_m1		yes
CXCL12	chemokine (C-X-C motif) ligand 12 (stromal cell-derived factor 1)	NM_001178134.1	Hs00171022_m1		no
CXCL13	chemokine (C-X-C motif) ligand 13	NM_006419.2	Hs00757930_m1		no
CXCL14	chemokine (C-X-C motif) ligand 14	NM_004887.4	Hs01557413_m1		no
CXCL16	chemokine (C-X-C motif) ligand 16	NM_001100812.1	Hs00222859_m1		no
CXCL2	chemokine (C-X-C motif) ligand 2	NM_002089.3	Hs00601975_m1		no
CXCL3	chemokine (C-X-C motif) ligand 3	NM_002090.2	Hs00171061_m1		no
CXCL5	chemokine (C-X-C motif) ligand 5	NM_002994.4	Hs00171085_m1		no
CXCL6	chemokine (C-X-C motif) ligand 6 (granulocyte chemotactic protein 2)	NM_002993.3	Hs00237017_m1		no
CXCL9	chemokine (C-X-C motif) ligand 9	NM_002416.1	Hs00171065_m1		no
CXCR3	chemokine (C-X-C motif) receptor 3	NM_001504.1	Hs01847760_s1		yes
CXCR4	chemokine (C-X-C motif) receptor 4	NM_003467.2	Hs00607978_s1		no
CXCR5	chemokine (C-X-C motif) receptor 5	NM_001716.4	Hs00540548_s1		no
CYP19A1	cytochrome P450, family 19, subfamily A, polypeptide 1	NM_000103.3	Hs00903413_m1		no
CYP1A2	cytochrome P450, family 1, subfamily A, polypeptide 2	NM_000761.3	Hs00167927_m1		no
CYP7A1	cytochrome P450, family 7, subfamily A, polypeptide 1	NM_000780.3	Hs00167982_m1		no
CYSLTR1	cysteinyl leukotriene receptor 1	NM_001282188.1	Hs00272624_s1		no
DAPK1	death-associated protein kinase 1	NM_004938.2	Hs00234489_m1		no
DARC	Duffy blood group, chemokine receptor	NM_002036.3	Hs01011079_s1		no
DCC	deleted in colorectal carcinoma	NM_005215.3	Hs00180437_m1		no
DLL1	delta-like 1 (Drosophila)	NM_005618.3	Hs00194509_m1		yes
DPP4	dipeptidyl-peptidase 4	NM_001935.3	Hs00175210_m1		no
DYM	dymeclin	NM_017653.3	Hs00214264_m1		yes
DYNC1LI2	dynein, cytoplasmic 1, light intermediate chain 2	NM_006141.2	Hs00196198_m1		yes
ECM1	extracellular matrix protein 1	NM_022664.2	Hs00189435_m1		no
EDARADD	EDAR-associated death domain	NM_080738.3	Hs00369830_m1		yes
EDN1	endothelin 1	NM_001168319.1	Hs00174961_m1		yes
EGR1	early growth response 1	NM_001964.2	Hs00152928_m1		yes
EIF3E	eukaryotic translation initiation factor 3, subunit E	NM_001568.2	Hs00266036_m1		yes
ELK1	ELK1, member of ETS oncogene family	NM_001114123.2	Hs00901849_g1		no
EN1	engrailed homeobox 1	NM_001426.3	Hs00154977_m1		no
ENG	endoglin	NM_001278138.1	Hs00923996_m1		no
ENPP2	ectonucleotide pyrophosphatase/phosphodiesterase 2	NM_001130863.2	Hs00905125_m1		yes
EPHB2	EPH receptor B2	NM_004442.6	Hs01031827_m1		no
EPHX2	epoxide hydrolase 2, cytoplasmic	NM_001979.5	Hs00157403_m1		yes
ERBB2	v-erb-b2 erythroblastic leukemia viral oncogene homolog 2, neuro/glioblastoma derived oncogene homolog (avian)	NM_004448.2	Hs01001580_m1		no
ETS1	v-ets erythroblastosis virus E26 oncogene homolog 1 (avian)	NM_005238.3	Hs00901425_m1		no
ETV4	ets variant 4	NM_001986.2	Hs00385910_m1		no
ETV6	ets variant 6	NM_001987.4	Hs00231101_m1		no
FADD	Fas (TNFRSF6)-associated via death domain	NM_003824.3	Hs00538709_m1		yes
FAM129C	family with sequence similarity 129, member C	NM_173544.4	Hs00403541_m1		yes
FAS	Fas (TNF receptor superfamily, member 6)	NM_152871.2	Hs00531110_m1		no
FASLG	Fas ligand (TNF superfamily, member 6)	NM_000639.1	Hs00181225_m1		no
FASN	fatty acid synthase	NM_004104.4	Hs01005622_m1		no
FAT1	FAT tumor suppressor homolog 1 (Drosophila)	NM_005245.3	Hs00170627_m1		no
FCER1A	Fc fragment of IgE, high affinity I, receptor for; alpha polypeptide	NM_002001.3	Hs00175232_m1		no
FCER2	Fc fragment of IgE, low affinity II, receptor for (CD23)	NM_002002.4	Hs01077044_m1		no
FCGR1A	Fc fragment of IgG, high affinity Ic, receptor (CD64); Fc fragment of IgG, high affinity Ia, receptor (CD64)	NM_000566.3	Hs00174081_m1		no
FGF2	fibroblast growth factor 2 (basic)	NM_002006.4	Hs00266645_m1		no
FLT3LG	fms-related tyrosine kinase 3 ligand	NM_001278637.1	Hs00181740_m1		no
FN1	fibronectin 1	NM_212482.1	Hs01549976_m1		yes
FOS	v-fos FBJ murine osteosarcoma viral oncogene homolog	NM_005252.3	Hs00170630_m1		no
FOXA2	forkhead box A2	NM_021784.4	Hs00232764_m1		no
FUT10	fucosyltransferase 10 (alpha (1,3) fucosyltransferase)	NM_032664.3	Hs00327091_m1		no
FXYD5	FXYD domain containing ion transport regulator 5	NM_144779.2	Hs00204319_m1		yes
FZD1	frizzled homolog 1 (Drosophila)	NM_003505.1	Hs00268943_s1		no
GADD45A	growth arrest and DNA-damage-inducible, alpha	NM_001199741.1	Hs00169255_m1		no
GATA1	GATA binding protein 1 (globin transcription factor 1)	NM_002049.3	Hs01085823_m1		no
GATA2	GATA binding protein 2	NM_001145661.1	Hs00231119_m1		yes
GDF5	growth differentiation factor 5	NM_000557.2	Hs00167060_m1		no
GK	glycerol kinase 3 pseudogene; glycerol kinase	NM_203391.3	Hs00832267_s1	Hs02340011_g1	yes
GNA11	guanine nucleotide binding protein (G protein), alpha 11 (Gq class)	NM_002067.2	Hs01588833_m1		no
GNA12	guanine nucleotide binding protein (G protein) alpha 12	NM_007353.2	Hs02863396_m1		no
GNA13	guanine nucleotide binding protein (G protein), alpha 13	NM_006572.4	Hs00183573_m1		yes
GNAQ	guanine nucleotide binding protein (G protein), q polypeptide	NM_002072.3	Hs00387073_m1		no
GNAS	GNAS complex locus	NM_080425.2	Hs00255603_m1		no
GNB1	guanine nucleotide binding protein (G protein), beta polypeptide 1	NM_002074.3	Hs00181845_m1		no
GNB3	guanine nucleotide binding protein (G protein), beta polypeptide 3	NM_002075.2	Hs01564092_m1		yes
GNLY	granulysin	NM_012483.2	Hs00246266_m1		no
GNRH1	gonadotropin-releasing hormone 1 (luteinizing-releasing hormone)	NM_001083111.1	Hs00171272_m1		no
GPR81	G protein-coupled receptor 81	NM_032554.3	Hs00261411_s1		no
GRB2	growth factor receptor-bound protein 2	NM_002086.4	Hs00157817_m1		no
GREB1	GREB1 protein	NM_014668.3	Hs00536409_m1		yes
GUSB	glucuronidase, beta	NM_000181.3	Hs00939627_m1		yes
GYS1	glycogen synthase 1 (muscle)	NM_001161587.1	Hs00157863_m1		no
GZMB	granzyme B (granzyme 2, cytotoxic T-lymphocyte-associated serine esterase 1)	NM_004131.4	Hs01554355_m1		no
HAS1	hyaluronan synthase 1	NM_001523.2	Hs00987418_m1		no
HDAC4	histone deacetylase 4	NM_006037.3	Hs01041648_m1		yes
HDAC5	histone deacetylase 5	NM_001015053.1	Hs00608366_m1		no
HDAC7	histone deacetylase 7	NM_015401.3	Hs00248789_m1		no
HDAC9	histone deacetylase 9	NM_001204148.1	Hs00206843_m1		no
HIF1A	hypoxia inducible factor 1, alpha subunit (basic helix-loop-helix transcription factor)	NM_001530.3	Hs00936371_m1		yes
HK2	hexokinase 2 pseudogene; hexokinase 2	NM_000189.4	Hs00606086_m1		no
HMOX1	heme oxygenase (decycling) 1	NM_002133.2	Hs01110250_m1		no
HOXA1	homeobox A1	NM_005522.4	Hs00939046_m1		no
HPGD	hydroxyprostaglandin dehydrogenase 15-(NAD)	NM_001256307.1	Hs00168359_m1		no
HPRT1	hypoxanthine phosphoribosyltransferase 1	NM_000194.2	Hs01003267_m1		no
HPSE	heparanase	NM_001199830.1	Hs00180737_m1		no
HRH1	histamine receptor H1	NM_001098213.1	Hs00911670_s1		no
HRH2	histamine receptor H2	NM_001131055.1	Hs00254569_s1		no
HRH3	histamine receptor H3	NM_007232.2	Hs00200610_m1		no
HSF1	heat shock transcription factor 1	NM_005526.2	Hs00232134_m1		no
HSPB1	heat shock 27kDa protein-like 2 pseudogene; heat shock 27kDa protein 1	NM_001540.3	Hs03044127_g1		no
HTATIP2	HIV-1 Tat interactive protein 2, 30kDa	NM_001098522.1	Hs01091727_m1		no
HTR3A	5-hydroxytryptamine (serotonin) receptor 3A	NM_001161772.2	Hs00168375_m1		yes
HTR3B	5-hydroxytryptamine (serotonin) receptor 3B	NM_006028.4	Hs00175775_m1		no
ICAM1	intercellular adhesion molecule 1	NM_000201.2	Hs00164932_m1		no
ICAM2	intercellular adhesion molecule 2	NM_001099786.1	Hs00609563_m1		no
ICOS	inducible T-cell co-stimulator	NM_012092.3	Hs00359999_m1		no
ICOSLG	inducible T-cell co-stimulator ligand	NM_015259.4	Hs00323621_m1		no
IER3	immediate early response 3	NM_003897.3	Hs00174674_m1		yes
IFNA1	interferon, alpha 1	NM_024013.2	Hs00256882_s1		no
IFNA16	interferon, alpha 16	NM_002173.2	Hs03005057_sH		no
IFNA17	interferon, alpha 17	NM_021268.2	Hs00819693_sH		no
IFNA2	interferon, alpha 2	NM_000605.3	Hs00265051_s1		no
IFNA6	interferon, alpha 6	NM_021002.2	Hs00819627_s1		no
IFNA7	interferon, alpha 7	NM_021057.2	Hs01652729_s1		no
IFNA8	interferon, alpha 8	NM_002170.3	Hs00266883_s1		no
IFNG	interferon, gamma	NM_000619.2	Hs00989291_m1		no
IFNGR1	interferon gamma receptor 1	NM_000416.2	Hs00988304_m1		no
IFNK	interferon, kappa	NM_020124.2	Hs00737883_m1		no
IGF1	insulin-like growth factor 1 (somatomedin C)	NM_000618.3	Hs01547656_m1		yes
IGFBP3	insulin-like growth factor binding protein 3	NM_000598.4	Hs00181211_m1		no
IKBKB	inhibitor of kappa light polypeptide gene enhancer in B-cells, kinase beta	NM_001190720.2	Hs00233287_m1		no
IKBKE	inhibitor of kappa light polypeptide gene enhancer in B-cells, kinase epsilon	NM_001193322.1	Hs01063858_m1		no
IKBKG	inhibitor of kappa light polypeptide gene enhancer in B-cells, kinase gamma	NM_001099857.1	Hs00415849_m1		yes
IL10	interleukin 10	NM_000572.2	Hs00961622_m1		yes
IL11	interleukin 11	NM_000641.3	Hs00174148_m1		no
IL12A	interleukin 12A (natural killer cell stimulatory factor 1, cytotoxic lymphocyte maturation factor 1, p35)	NM_000882.3	Hs01073447_m1		no
IL12B	interleukin 12B (natural killer cell stimulatory factor 2, cytotoxic lymphocyte maturation factor 2, p40)	NM_002187.2	Hs01011518_m1		no
IL12RB1	interleukin 12 receptor, beta 1	NM_153701.1	Hs00538167_m1		no
IL13	interleukin 13	NM_002188.2	Hs00174379_m1		no
IL15	interleukin 15	NM_172175.2	Hs01003716_m1		no
IL16	interleukin 16 (lymphocyte chemoattractant factor)	NM_172217.3	Hs00189606_m1		no
IL17A	interleukin 17A	NM_002190.2	Hs00174383_m1		no
IL18	interleukin 18 (interferon-gamma-inducing factor)	NM_001243211.1	Hs01038788_m1		no
IL1A	interleukin 1, alpha	NM_000575.3	Hs00174092_m1		no
IL1B	interleukin 1, beta	NM_000576.2	Hs01555410_m1		yes
IL1R1	interleukin 1 receptor, type I	NM_000877.2	Hs00991010_m1		no
IL1R2	interleukin 1 receptor, type II	NM_001261419.1	Hs01030384_m1		no
IL1RAP	interleukin 1 receptor accessory protein	NM_134470.3	Hs00370506_m1		no
IL1RAPL2	interleukin 1 receptor accessory protein-like 2	NM_017416.1	Hs00213600_m1		no
IL1RL1	interleukin 1 receptor-like 1	NM_003856.2	Hs00545033_m1	Hs01073300_m1	yes
IL2	interleukin 2	NM_000586.3	Hs00174114_m1		no
IL20	interleukin 20	NM_018724.3	Hs00218888_m1		no
IL25	interleukin 25	NM_022789.3	Hs00224471_m1		no
IL2RA	interleukin 2 receptor, alpha	NM_000417.2	Hs00907779_m1		no
IL2RB	interleukin 2 receptor, beta	NM_000878.3	Hs01081697_m1		no
IL2RG	interleukin 2 receptor, gamma (severe combined immunodeficiency)	NM_000206.2	Hs00173950_m1		no
IL3	interleukin 3 (colony-stimulating factor, multiple)	NM_000588.3	Hs00174117_m1		no
IL31RA	interleukin 31 receptor A	NM_139017.5	Hs00371172_m1		no
IL4	interleukin 4	NM_000589.3	Hs00174122_m1		yes
IL4R	interleukin 4 receptor	NM_001257406.1	Hs00166237_m1		no
IL5	interleukin 5 (colony-stimulating factor, eosinophil)	NM_000879.2	Hs00174200_m1		no
IL6	interleukin 6 (interferon, beta 2)	NM_000600.3	Hs00985639_m1		no
IL6ST	interleukin 6 signal transducer (gp130, oncostatin M receptor)	NM_175767.2	Hs00174360_m1		no
IL7	interleukin 7	NM_001199886.1	Hs00174202_m1		no
IL8	interleukin 8	NM_000584.3	Hs00174103_m1		yes
IL9	interleukin 9	NM_000590.1	Hs00914237_m1		no
INHA	inhibin, alpha	NM_002191.3	Hs00171410_m1		no
INHBA	inhibin, beta A	NM_002192.2	Hs01081598_m1		no
IRAK1	interleukin-1 receptor-associated kinase 1	NM_001025243.1	Hs01018347_m1		no
IRAK1BP1	interleukin-1 receptor-associated kinase 1 binding protein 1	NM_001010844.2	Hs00418138_m1		no
IRAK2	interleukin-1 receptor-associated kinase 2	NM_001570.3	Hs00176394_m1		no
IRAK3	interleukin-1 receptor-associated kinase 3	NM_007199.2	Hs00200502_m1		no
IRAK4	interleukin-1 receptor-associated kinase 4	NM_001145256.1	Hs00928779_m1		no
IRF1	interferon regulatory factor 1	NM_002198.2	Hs00971960_m1		yes
ISCU	iron-sulfur cluster scaffold homolog (E. coli)	NM_014301.3	Hs00384510_m1		yes
ITGA1	integrin, alpha 1	NM_181501.1	Hs00235006_m1		yes
ITGA2	integrin, alpha 2 (CD49B, alpha 2 subunit of VLA-2 receptor)	NM_002203.3	Hs00158127_m1		yes
ITGA3	integrin, alpha 3 (antigen CD49C, alpha 3 subunit of VLA-3 receptor)	NM_002204.2	Hs00233722_m1		no
ITGA4	integrin, alpha 4 (antigen CD49D, alpha 4 subunit of VLA-4 receptor)	NM_000885.4	Hs00168433_m1		yes
ITGA5	integrin, alpha 5 (fibronectin receptor, alpha polypeptide)	NM_002205.2	Hs01547673_m1		no
ITGA7	integrin, alpha 7	NM_001144997.1	Hs00174397_m1		no
ITGA8	integrin, alpha 8	NM_003638.1	Hs00233321_m1		no
ITGAL	integrin, alpha L (antigen CD11A (p180), lymphocyte function-associated antigen 1; alpha polypeptide)	NM_001114380.1	Hs00158218_m1		no
ITGAM	integrin, alpha M (complement component 3 receptor 3 subunit)	NM_001145808.1	Hs00355885_m1		yes
ITGAV	integrin, alpha V (vitronectin receptor, alpha polypeptide, antigen CD51)	NM_002210.4	Hs00233808_m1		yes
ITGB1	integrin, beta 1 (fibronectin receptor, beta polypeptide, antigen CD29 includes MDF2, MSK12)	NM_002211.3	Hs00559595_m1		yes
ITGB2	integrin, beta 2 (complement component 3 receptor 3 and 4 subunit)	NM_001127491.1	Hs00164957_m1		no
ITGB3	integrin, beta 3 (platelet glycoprotein IIIa, antigen CD61)	NM_000212.2	Hs01001469_m1		yes
ITGB4	integrin, beta 4	NM_001005731.1	Hs00236216_m1		no
ITGB5	integrin, beta 5	NM_002213.3	Hs00174435_m1		yes
ITIH4	inter-alpha (globulin) inhibitor H4 (plasma Kallikrein-sensitive glycoprotein)	NM_002218.4	Hs00387153_m1		yes
JAG1	jagged 1 (Alagille syndrome)	NM_000214.2	Hs01070032_m1		no
JAG2	jagged 2	NM_145159.2	Hs00171432_m1		no
JAK1	Janus kinase 1	NM_002227.2	Hs01026983_m1		no
JAK2	Janus kinase 2	NM_004972.3	Hs01078124_m1		no
JAK3	Janus kinase 3	NM_000215.3	Hs00169663_m1		yes
JUN	jun oncogene	NM_002228.3	Hs00277190_s1		yes
KAL1	Kallmann syndrome 1 sequence	NM_000216.2	Hs00608006_m1		no
KDR	kinase insert domain receptor (a type III receptor tyrosine kinase)	NM_002253.2	Hs00911700_m1		no
KISS1	KiSS-1 metastasis-suppressor	NM_002256.3	Hs00158486_m1		no
KISS1R	KISS1 receptor	NM_032551.4	Hs00261399_m1		no
KIT	similar to Mast/stem cell growth factor receptor precursor (SCFR) (Proto-oncogene tyrosine-protein kinase Kit) (c-kit) (CD117 antigen); v-kit Hardy-Zuckerman 4 feline sarcoma viral oncogene homolog	NM_000222.2	Hs00174029_m1		no
KITLG	KIT ligand	NM_000899.4	Hs00241497_m1		no
KLK1	kallikrein 1	NM_002257.3	Hs00158490_m1		yes
KLK14	kallikrein-related peptidase 14	NM_022046.4	Hs00983579_m1		yes
KLK15	kallikrein-related peptidase 15	NM_017509.3	Hs00213832_m1		no
KLK2	kallikrein-related peptidase 2	NM_005551.4	Hs00428383_m1		no
KLK3	kallikrein-related peptidase 3	NM_001030047.1	Hs02576345_m1		no
KLKB1	kallikrein B, plasma (Fletcher factor) 1	NM_000892.3	Hs00168478_m1		yes
KLRB1	killer cell lectin-like receptor subfamily B, member 1	NM_002258.2	Hs00174469_m1		no
KLRC1	killer cell lectin-like receptor subfamily C, member 1	NM_213657.2	Hs00242628_m1		no
KLRD1	killer cell lectin-like receptor subfamily D, member 1	NM_002262.3	Hs00233844_m1		no
KNG1	kininogen 1	NM_001102416.2	Hs00357174_m1		no
LCK	lymphocyte-specific protein tyrosine kinase	NM_005356.3	Hs00178427_m1		no
LCN2	lipocalin 2	NM_005564.3	Hs01008571_m1		yes
LEF1	lymphoid enhancer-binding factor 1	NM_001130714.2	Hs01547250_m1		no
LEP	leptin	NM_000230.2	Hs00174877_m1		no
LIF	leukemia inhibitory factor (cholinergic differentiation factor)	NM_002309.4	Hs00171455_m1		no
LMO2	LIM domain only 2 (rhombotin-like 1)	NM_001142316.1	Hs00153473_m1		no
LRMP	lymphoid-restricted membrane protein	NM_001204127.1	Hs00277107_m1		no
LRP2	low density lipoprotein-related protein 2	NM_004525.2	Hs00189742_m1		no
LST1	leukocyte specific transcript 1	NM_205838.2	Hs00705788_s1		yes
LTA	lymphotoxin alpha (TNF superfamily, member 1)	NM_000595.3	Hs00236874_m1		no
LTA4H	leukotriene A4 hydrolase	NM_001256644.1	Hs00168505_m1		no
LTB4R	leukotriene B4 receptor	NM_001143919.2	Hs01938704_s1		no
LTB4R2	leukotriene B4 receptor 2	NM_019839.4	Hs01885851_s1		no
LTBR	lymphotoxin beta receptor (TNFR superfamily, member 3)	NM_002342.2	Hs00158922_m1		no
LTC4S	leukotriene C4 synthase	NM_145867.1	Hs00168529_m1		no
LTF	lactotransferrin	NM_002343.3	Hs00914334_m1		yes
LY96	lymphocyte antigen 96	NM_015364.4	Hs00209770_m1		no
LYPD3	LY6/PLAUR domain containing 3	NM_014400.2	Hs01012111_m1		no
MAL	mal, T-cell differentiation protein	NM_002371.3	Hs00707014_s1		no
MALT1	mucosa associated lymphoid tissue lymphoma translocation gene 1	NM_173844.2	Hs00198984_m1		no
MAP2K1	mitogen-activated protein kinase kinase 1	NM_002755.3	Hs00983247_g1		no
MAP2K2	mitogen-activated protein kinase kinase 2 pseudogene; mitogen-activated protein kinase kinase 2	NM_030662.3	Hs00360961_m1		no
MAP2K3	mitogen-activated protein kinase kinase 3	NM_002756.4	Hs00177127_m1		yes
MAP2K4	mitogen-activated protein kinase kinase 4	NM_003010.3	Hs00387426_m1		no
MAP2K5	mitogen-activated protein kinase kinase 5	NM_145160.2	Hs00177134_m1		no
MAP2K6	mitogen-activated protein kinase kinase 6	NM_002758.3	Hs00992389_m1		yes
MAP3K1	mitogen-activated protein kinase kinase kinase 1	NM_005921.1	Hs00394890_m1		no
MAP3K14	mitogen-activated protein kinase kinase kinase 14	NM_003954.3	Hs01089753_m1		no
MAP3K7	mitogen-activated protein kinase kinase kinase 7	NM_145333.2	Hs01105682_m1		no
MAP4K1	mitogen-activated protein kinase kinase kinase kinase 1	NM_001042600.1	Hs00179345_m1		yes
MAPK1	mitogen-activated protein kinase 1	NM_002745.4	Hs01046830_m1		no
MAPK10	mitogen-activated protein kinase 10	NM_002753.3	Hs00373461_m1		yes
MAPK11	mitogen-activated protein kinase 11	NM_002751.5	Hs00177101_m1		no
MAPK12	mitogen-activated protein kinase 12	NM_002969.3	Hs00268060_m1		no
MAPK13	mitogen-activated protein kinase 13	NM_002754.4	Hs00559623_m1		no
MAPK14	mitogen-activated protein kinase 14	NM_139014.2	Hs00176247_m1		no
MAPK3	hypothetical LOC100271831; mitogen-activated protein kinase 3	NM_002746.2	Hs00385075_m1		no
MAPK6	mitogen-activated protein kinase 6	NM_002748.3	Hs00833126_g1		yes
MAPK7	mitogen-activated protein kinase 7	NM_139032.2	Hs00611114_g1		no
MAPK8	mitogen-activated protein kinase 8	NM_139049.2	Hs00177083_m1		no
MAPK9	mitogen-activated protein kinase 9	NM_139069.2	Hs00177102_m1		yes
MC2R	melanocortin 2 receptor (adrenocorticotropic hormone)	NM_000529.2	Hs00300820_s1		no
MCAM	melanoma cell adhesion molecule	NM_006500.2	Hs00174838_m1		yes
MDM2	Mdm2 p53 binding protein homolog (mouse)	NM_002392.5	Hs00234753_m1		yes
MET	met proto-oncogene (hepatocyte growth factor receptor)	NM_001127500.1	Hs01565584_m1		no
MGAT5	mannosyl (alpha-1,6-)-glycoprotein beta-1,6-N-acetyl-glucosaminyltransferase; hypothetical LOC151162	NM_002410.4	Hs00159136_m1		yes
MIF	macrophage migration inhibitory factor (glycosylation-inhibiting factor)	NM_002415.1	Hs00236988_g1		no
MMP1	matrix metallopeptidase 1 (interstitial collagenase)	NM_001145938.1	Hs00899658_m1		no
MMP10	matrix metallopeptidase 10 (stromelysin 2)	NM_002425.2	Hs00233987_m1		no
MMP11	matrix metallopeptidase 11 (stromelysin 3)	NM_005940.3	Hs00968295_m1		yes
MMP12	matrix metallopeptidase 12 (macrophage elastase)	NM_002426.4	Hs00899662_m1		no
MMP13	matrix metallopeptidase 13 (collagenase 3)	NM_002427.3	Hs00233992_m1		no
MMP14	matrix metallopeptidase 14 (membrane-inserted)	NM_004995.3	Hs00237119_m1		no
MMP15	matrix metallopeptidase 15 (membrane-inserted)	NM_002428.2	Hs00233997_m1		no
MMP16	matrix metallopeptidase 16 (membrane-inserted)	NM_005941.4	Hs00234676_m1		no
MMP2	matrix metallopeptidase 2 (gelatinase A, 72kDa gelatinase, 72kDa type IV collagenase)	NM_004530.4	Hs01548727_m1		no
MMP3	matrix metallopeptidase 3 (stromelysin 1, progelatinase)	NM_002422.3	Hs00968305_m1		no
MMP7	matrix metallopeptidase 7 (matrilysin, uterine)	NM_002423.3	Hs01042796_m1		no
MMP8	matrix metallopeptidase 8 (neutrophil collagenase)	NM_002424.2	Hs01029057_m1		no
MMP9	matrix metallopeptidase 9 (gelatinase B, 92kDa gelatinase, 92kDa type IV collagenase)	NM_004994.2	Hs00234579_m1		yes
MRAS	muscle RAS oncogene homolog	NM_001252092.1	Hs00171926_m1		no
MS4A1	membrane-spanning 4-domains, subfamily A, member 1	NM_152866.2	Hs00544818_m1		yes
MSL1	male-specific lethal 1 homolog (Drosophila)	NM_001012241.1	Hs00290567_s1		yes
MTA1	metastasis associated 1	NM_004689.3	Hs00950776_m1		no
MTA2	metastasis associated 1 family, member 2	NM_004739.3	Hs00191018_m1		yes
MTSS1	metastasis suppressor 1	NM_014751.4	Hs00207341_m1		no
MYC	v-myc myelocytomatosis viral oncogene homolog (avian)	NM_002467.4	Hs00905030_m1		no
MYD88	myeloid differentiation primary response gene (88)	NM_002468.4	Hs00182082_m1		no
MYH10	myosin, heavy chain 10, non-muscle	NM_005964.3	Hs00292551_m1		yes
MYH9	myosin, heavy chain 9, non-muscle	NM_002473.4	Hs00159522_m1		yes
NACA	nascent polypeptide-associated complex alpha subunit	NR_045277.1	Hs01903640_uH		yes
NAIP	NLR family, apoptosis inhibitory protein	NM_022892.1	Hs03037952_m1		no
NCOA6	nuclear receptor coactivator 6	NM_014071.3	Hs00204160_m1		no
NF2	neurofibromin 2 (merlin)	NM_181831.2	Hs00966302_m1		no
NFAT5	nuclear factor of activated T-cells 5, tonicity-responsive	NM_173214.2	Hs00232437_m1		no
NFATC1	nuclear factor of activated T-cells, cytoplasmic, calcineurin-dependent 1	NM_001278669.1	Hs00542678_m1		no
NFATC2	nuclear factor of activated T-cells, cytoplasmic, calcineurin-dependent 2	NM_001258294.1	Hs00905451_m1		no
NFATC3	nuclear factor of activated T-cells, cytoplasmic, calcineurin-dependent 3	NM_004555.3	Hs00190046_m1		no
NFATC4	nuclear factor of activated T-cells, cytoplasmic, calcineurin-dependent 4	NM_001198965.1	Hs00190037_m1		no
NFKB1	nuclear factor of kappa light polypeptide gene enhancer in B-cells 1	NM_003998.3	Hs00765730_m1		no
NFKB2	nuclear factor of kappa light polypeptide gene enhancer in B-cells 2 (p49/p100)	NM_002502.4	Hs00174517_m1		no
NFKBIA	nuclear factor of kappa light polypeptide gene enhancer in B-cells inhibitor, alpha	NM_020529.2	Hs00153283_m1		no
NFKBIB	nuclear factor of kappa light polypeptide gene enhancer in B-cells inhibitor, beta	NM_002503.4	Hs00182115_m1		no
NFKBIE	nuclear factor of kappa light polypeptide gene enhancer in B-cells inhibitor, epsilon	NM_004556.2	Hs00234431_m1		no
NKIRAS1	NFKB inhibitor interacting Ras-like 1	NM_020345.3	Hs00384611_m1		no
NKIRAS2	NFKB inhibitor interacting Ras-like 2	NM_017595.5	Hs00383387_m1		no
NME1	non-metastatic cells 1, protein (NM23A) expressed in; NME1-NME2 readthrough transcript; non-metastatic cells 2, protein (NM23B) expressed in	NM_000269.2	Hs02621161_s1		yes
NOS2	nitric oxide synthase 2, inducible	NM_000625.4	Hs01075529_m1		no
NOTCH1	Notch homolog 1, translocation-associated (Drosophila)	NM_017617.3	Hs01062014_m1		no
NOTCH2	Notch homolog 2 (Drosophila)	NM_024408.3	Hs01050719_m1		no
NOTCH4	Notch homolog 4 (Drosophila)	NM_004557.3	Hs00965889_m1		yes
NR3C1	nuclear receptor subfamily 3, group C, member 1 (glucocorticoid receptor)	NM_001204263.1	Hs00353740_m1		no
NR4A1	nuclear receptor subfamily 4, group A, member 1	NM_002135.4	Hs00374226_m1		yes
NR4A3	nuclear receptor subfamily 4, group A, member 3	NM_006981.3	Hs00545009_g1		no
NRAS	neuroblastoma RAS viral (v-ras) oncogene homolog	NM_002524.4	Hs00180035_m1		no
NRIP1	nuclear receptor interacting protein 1	NM_003489.3	Hs00942766_s1		no
NT5E	5'-nucleotidase, ecto (CD73)	NM_002526.3	Hs01573922_m1		no
ODC1	ornithine decarboxylase 1	NM_002539.1	Hs00159739_m1		no
PAX5	paired box 5	NM_001280554.1	Hs00172003_m1		no
PDCD1	programmed cell death 1	NM_005018.2	Hs00169472_m1		yes
PDE4A	phosphodiesterase 4A, cAMP-specific (phosphodiesterase E2 dunce homolog, Drosophila)	NM_001111309.1	Hs00183479_m1		no
PDE4B	phosphodiesterase 4B, cAMP-specific (phosphodiesterase E4 dunce homolog, Drosophila)	NM_002600.3	Hs00387320_m1		yes
PDE4C	phosphodiesterase 4C, cAMP-specific (phosphodiesterase E1 dunce homolog, Drosophila)	NM_000923.4	Hs00971865_m1		no
PDE4D	phosphodiesterase 4D, cAMP-specific (phosphodiesterase E3 dunce homolog, Drosophila)	NM_006203.4	Hs00174805_m1		no
PECAM1	platelet/endothelial cell adhesion molecule	NM_000442.4	Hs00169777_m1		yes
PF4	platelet factor 4	NM_002619.3	Hs00427220_g1		no
PFDN5	prefoldin subunit 5	NM_002624.3	Hs00382970_m1		yes
PIK3C2A	phosphoinositide-3-kinase, class 2, alpha polypeptide	NM_002645.2	Hs00153223_m1		yes
PIK3C2B	phosphoinositide-3-kinase, class 2, beta polypeptide	NM_002646.3	Hs00153248_m1		no
PIK3C2G	phosphoinositide-3-kinase, class 2, gamma polypeptide	NM_004570.4	Hs00362135_m1		no
PIK3C3	phosphoinositide-3-kinase, class 3	NM_002647.2	Hs00176908_m1		no
PIK3CA	phosphoinositide-3-kinase, catalytic, alpha polypeptide	NM_006218.2	Hs00907966_m1		no
PIK3CB	phosphoinositide-3-kinase, catalytic, beta polypeptide	NM_001256045.1	Hs00927728_m1		no
PIK3CD	phosphoinositide-3-kinase, catalytic, delta polypeptide	NM_005026.3	Hs00192399_m1		no
PIK3R1	phosphoinositide-3-kinase, regulatory subunit 1 (alpha)	NM_181523.2	Hs00381459_m1		no
PIK3R2	phosphoinositide-3-kinase, regulatory subunit 2 (beta)	NM_005027.3	Hs00178181_m1		yes
PIK3R3	phosphoinositide-3-kinase, regulatory subunit 3 (gamma)	NM_003629.3	Hs00177524_m1		no
PIK3R4	phosphoinositide-3-kinase, regulatory subunit 4	NM_014602.2	Hs00300795_m1		no
PIK3R5	phosphoinositide-3-kinase, regulatory subunit 5	NM_001142633.2	Hs00204803_m1		no
PIP4K2B	phosphatidylinositol-5-phosphate 4-kinase, type II, beta	NM_003559.4	Hs00269148_s1		yes
PLA2G10	phospholipase A2, group X	NM_003561.1	Hs00358567_m1		no
PLA2G1B	phospholipase A2, group IB (pancreas)	NM_000928.2	Hs00386701_m1		no
PLA2G2A	phospholipase A2, group IIA (platelets, synovial fluid)	NM_000300.3	Hs00179898_m1		no
PLA2G2D	phospholipase A2, group IID	NM_001271814.1	Hs00173860_m1		no
PLA2G4C	phospholipase A2, group IVC (cytosolic, calcium-independent)	NM_001159322.1	Hs00234345_m1		yes
PLA2G5	phospholipase A2, group V	NM_000929.2	Hs00173472_m1		no
PLA2G7	phospholipase A2, group VII (platelet-activating factor acetylhydrolase, plasma)	NM_005084.3	Hs00173726_m1		no
PLCB2	phospholipase C, beta 2	NM_004573.2	Hs01080542_m1		no
PLCB3	phospholipase C, beta 3 (phosphatidylinositol-specific)	NM_000932.2	Hs00184504_m1		no
PLCB4	phospholipase C, beta 4	NM_001172646.1	Hs00168656_m1		yes
PLCD1	phospholipase C, delta 1	NM_006225.3	Hs00196502_m1		yes
PLCE1	phospholipase C, epsilon 1	NM_016341.3	Hs00275279_m1		no
PLCG1	phospholipase C, gamma 1	NM_002660.2	Hs00234046_m1		no
PLCG2	phospholipase C, gamma 2 (phosphatidylinositol-specific)	NM_002661.3	Hs00182192_m1		no
PMEPA1	prostate transmembrane protein, androgen induced 1	NM_199169.2	Hs00375306_m1		no
PNN	pinin, desmosome associated protein	NM_002687.3	Hs00170192_m1		no
PPARG	peroxisome proliferator-activated receptor gamma	NM_005037.5	Hs01115513_m1		yes
PPBP	pro-platelet basic protein (chemokine (C-X-C motif) ligand 7)	NM_002704.3	Hs00234077_m1		no
PPP3CA	protein phosphatase 3 (formerly 2B), catalytic subunit, alpha isoform	NM_001130691.1	Hs00174223_m1		no
PPP3CB	protein phosphatase 3 (formerly 2B), catalytic subunit, beta isoform	NM_001142354.1	Hs00236113_m1		yes
PPP3CC	protein phosphatase 3 (formerly 2B), catalytic subunit, gamma isoform	NM_005605.4	Hs00194467_m1		no
PPP3R1	protein phosphatase 3 (formerly 2B), regulatory subunit B, alpha isoform	NM_000945.3	Hs01547793_m1		no
PPP3R2	protein phosphatase 3 (formerly 2B), regulatory subunit B, beta isoform	NM_147180.2	Hs00330865_s1		yes
PRF1	perforin 1 (pore forming protein)	NM_005041.4	Hs00169473_m1		no
PRKCA	protein kinase C, alpha	NM_002737.2	Hs00925195_m1		no
PRKCB	protein kinase C, beta	NM_212535.2	Hs00176998_m1		no
PRKCD	protein kinase C, delta	NM_006254.3	Hs00178914_m1		no
PRKCE	protein kinase C, epsilon	NM_005400.2	Hs00178455_m1		no
PRKCG	protein kinase C, gamma	NM_002739.3	Hs00177010_m1		no
PRKCH	protein kinase C, eta	NM_006255.3	Hs00178933_m1		no
PRKCI	protein kinase C, iota	NM_002740.5	Hs00702254_s1		no
PRKCQ	protein kinase C, theta	NM_006257.3	Hs00989970_m1		no
PRKCZ	protein kinase C, zeta	NM_001033581.1	Hs00177051_m1		no
PRKD1	protein kinase D1	NM_002742.2	Hs00177037_m1		no
PRKD3	protein kinase D3	NM_005813.3	Hs00178657_m1		no
PSCA	prostate stem cell antigen	NR_033343.1	Hs04177224_g1		no
PTAFR	platelet-activating factor receptor	NM_001164721.1	Hs00265399_s1		no
PTCH1	patched homolog 1 (Drosophila)	NM_001083606.1	Hs00181117_m1		no
PTEN	phosphatase and tensin homolog; phosphatase and tensin homolog pseudogene 1	NM_000314.4	Hs02621230_s1		no
PTGDR	prostaglandin D2 receptor (DP)	NM_000953.2	Hs00235003_m1		no
PTGER2	prostaglandin E receptor 2 (subtype EP2), 53kDa	NM_000956.3	Hs00168754_m1		no
PTGER3	prostaglandin E receptor 3 (subtype EP3)	NM_198714.1	Hs00168755_m1		yes
PTGES	prostaglandin E synthase	NM_004878.4	Hs00610420_m1		yes
PTGFR	prostaglandin F receptor (FP)	NM_000959.3	Hs00168763_m1		no
PTGIR	prostaglandin I2 (prostacyclin) receptor (IP)	NM_000960.3	Hs00168765_m1		yes
PTGIS	prostaglandin I2 (prostacyclin) synthase	NM_000961.3	Hs00919949_m1		no
PTGS1	prostaglandin-endoperoxide synthase 1 (prostaglandin G/H synthase and cyclooxygenase)	NM_080591.2	Hs00377726_m1		no
PTGS2	prostaglandin-endoperoxide synthase 2 (prostaglandin G/H synthase and cyclooxygenase)	NM_000963.2	Hs00153133_m1		yes
PTPRC	protein tyrosine phosphatase, receptor type, C	NM_002838.4	Hs00365634_g1		no
RAF1	v-raf-1 murine leukemia viral oncogene homolog 1	NM_002880.3	Hs00234119_m1		yes
RBL1	retinoblastoma-like 1 (p107)	NM_002895.3	Hs00161234_m1		no
RBL2	retinoblastoma-like 2 (p130)	NM_005611.3	Hs00180562_m1		no
RBP1	retinol binding protein 1, cellular	NM_002899.3	Hs01011512_g1		no
RBPJ	recombination signal binding protein for immunoglobulin kappa J region	NM_005349.3	Hs00794653_m1		no
REL	v-rel reticuloendotheliosis viral oncogene homolog (avian)	NM_002908.2	Hs00231279_m1		no
RELA	v-rel reticuloendotheliosis viral oncogene homolog A (avian)	NM_001145138.1	Hs01042010_m1		no
RELB	v-rel reticuloendotheliosis viral oncogene homolog B	NM_006509.3	Hs00232399_m1		no
RET	ret proto-oncogene	NM_020975.4	Hs01120030_m1		no
RETN	resistin	NM_020415.3	Hs00220767_m1		yes
RHOC	ras homolog gene family, member C	NM_175744.4	Hs00747110_s1		yes
RIPK1	receptor (TNFRSF)-interacting serine-threonine kinase 1	NM_003804.3	Hs00169407_m1		no
RPLP0	ribosomal protein, large, P0 pseudogene 2; ribosomal protein, large, P0 pseudogene 3; ribosomal protein, large, P0 pseudogene 6; ribosomal protein, large, P0	NM_001002.3	Hs99999902_m1		yes
RRAS	related RAS viral (r-ras) oncogene homolog	NM_006270.3	Hs00196699_m1		no
RRAS2	related RAS viral (r-ras) oncogene homolog 2; similar to related RAS viral (r-ras) oncogene homolog 2	NM_012250.5	Hs00273367_m1		yes
RUNX1	runt-related transcription factor 1	NM_001001890.2	Hs00231079_m1		yes
S100A4	S100 calcium binding protein A4	NM_002961.2	Hs00243202_m1		no
S100A8	S100 calcium binding protein A8	NM_002964.4	Hs00374264_g1		yes
S1PR1	sphingosine-1-phosphate receptor 1	NM_001400.4	Hs00173499_m1		no
SELE	selectin E	NM_000450.2	Hs00950401_m1		no
SELL	selectin L	NM_000655.4	Hs00174151_m1		no
SELP	selectin P (granule membrane protein 140kDa, antigen CD62)	NM_003005.3	Hs00174583_m1		no
SELPLG	selectin P ligand	NM_003006.4	Hs00380945_m1		no
SEPT6	septin 6	NM_145800.3	Hs00248408_m1		yes
SERPINB5	serpin peptidase inhibitor, clade B (ovalbumin), member 5	NM_002639.4	Hs00985285_m1		no
SERPINE1	serpin peptidase inhibitor, clade E (nexin, plasminogen activator inhibitor type 1), member 1	NM_000602.4	Hs01126604_m1		yes
SET	SET nuclear oncogene; similar to SET translocation	NM_001248000.1	Hs00853870_g1		yes
SFXN1	sideroflexin 1	NM_022754.5	Hs00224259_m1		no
SGCE	sarcoglycan, epsilon	NM_001099400.1	Hs00938948_m1		yes
SHC1	SHC (Src homology 2 domain containing) transforming protein 1	NM_003029.4	Hs00427539_m1		no
SHC2	SHC (Src homology 2 domain containing) transforming protein 2	NM_012435.2	Hs01044374_m1		no
SHC3	SHC (Src homology 2 domain containing) transforming protein 3	NM_016848.5	Hs00375042_m1		no
SKI	v-ski sarcoma viral oncogene homolog (avian)	NM_003036.3	Hs00161707_m1		no
SLIT2	slit homolog 2 (Drosophila)	NM_004787.1	Hs00191193_m1		no
SMAD2	SMAD family member 2	NM_001135937.2	Hs00183425_m1		no
SMAD3	SMAD family member 3	NM_001145102.1	Hs00969210_m1		no
SMAD4	SMAD family member 4	NM_005359.5	Hs00929647_m1		no
SMAD7	SMAD family member 7	NM_001190821.1	Hs00998193_m1		no
SNCG	synuclein, gamma (breast cancer-specific protein 1)	NM_003087.2	Hs00268306_m1		no
SOCS5	suppressor of cytokine signaling 5	NM_014011.4	Hs00751962_s1		yes
SOS1	son of sevenless homolog 1 (Drosophila)	NM_005633.3	Hs00362308_m1		yes
SOS2	son of sevenless homolog 2 (Drosophila)	NM_006939.2	Hs00183311_m1		no
SPARC	secreted protein, acidic, cysteine-rich (osteonectin)	NM_003118.3	Hs00234160_m1		no
SPG7	spastic paraplegia 7 (pure and complicated autosomal recessive)	NM_199367.1	Hs00275795_m1		no
SPP1	secreted phosphoprotein 1	NM_001251830.1	Hs00959010_m1		no
SSTR2	somatostatin receptor 2	NM_001050.2	Hs00990356_m1		no
ST6GAL1	ST6 beta-galactosamide alpha-2,6-sialyltranferase 1	NM_003032.2	Hs00949382_m1		no
STAT1	signal transducer and activator of transcription 1, 91kDa	NM_007315.3	Hs01013989_m1		no
STAT3	signal transducer and activator of transcription 3 (acute-phase response factor)	NM_003150.3	Hs01047580_m1		yes
STAT4	signal transducer and activator of transcription 4	NM_003151.3	Hs01028017_m1		no
STAT5B	signal transducer and activator of transcription 5B	NM_012448.3	Hs00273500_m1		no
STIM2	stromal interaction molecule 2	NM_001169117.1	Hs00956219_m1		no
SYK	spleen tyrosine kinase	NM_003177.5	Hs00895377_m1		no
TAB1	mitogen-activated protein kinase kinase kinase 7 interacting protein 1	NM_006116.2	Hs00196143_m1		no
TAL1	T-cell acute lymphocytic leukemia 1	NM_003189.2	Hs01097987_m1		no
TANK	TRAF family member-associated NFKB activator	NM_001199135.1	Hs00370305_m1		yes
TBK1	TANK-binding kinase 1	NM_013254.3	Hs00179410_m1		no
TBX21	T-box 21	NM_013351.1	Hs00203436_m1		no
TBXA2R	thromboxane A2 receptor	NM_001060.5	Hs00169054_m1		no
TBXAS1	thromboxane A synthase 1 (platelet)	NM_030984.3	Hs01022706_m1		no
TCF20	transcription factor 20 (AR1)	NM_181492.2	Hs00390028_m1		yes
TCF7	transcription factor 7 (T-cell specific, HMG-box)	NM_213648.3	Hs00175273_m1		no
TEK	TEK tyrosine kinase, endothelial	NM_000459.3	Hs00945146_m1		no
TERT	telomerase reverse transcriptase	NM_198253.2	Hs00972656_m1		no
TGFB1	transforming growth factor, beta 1	NM_000660.4	Hs00171257_m1		no
TGFBI	transforming growth factor, beta-induced, 68kDa	NM_000358.2	Hs00932747_m1		no
TGFBR2	transforming growth factor, beta receptor II (70/80kDa)	NM_003242.5	Hs00234253_m1		no
THBS1	thrombospondin 1	NM_003246.2	Hs00962908_m1		no
THBS2	thrombospondin 2	NM_003247.2	Hs01568063_m1		no
THBS3	thrombospondin 3	NM_007112.4	Hs00200157_m1		no
TIAM1	T-cell lymphoma invasion and metastasis 1	NM_003253.2	Hs00180075_m1		no
TIMP1	TIMP metallopeptidase inhibitor 1	NM_003254.2	Hs00171558_m1		no
TIMP2	TIMP metallopeptidase inhibitor 2	NM_003255.4	Hs00234278_m1		no
TIMP3	TIMP metallopeptidase inhibitor 3	NM_000362.4	Hs00165949_m1		yes
TIMP4	TIMP metallopeptidase inhibitor 4	NM_003256.3	Hs00162784_m1		no
TLE3	transducin-like enhancer of split 3 (E(sp1) homolog, Drosophila)	NM_020908.1	Hs00183222_m1		yes
TLR1	toll-like receptor 1	NM_003263.3	Hs00413978_m1		no
TLR2	toll-like receptor 2	NM_003264.3	Hs00610101_m1		yes
TLR3	toll-like receptor 3	NM_003265.2	Hs01551078_m1		no
TLR4	toll-like receptor 4	NM_138554.4	Hs01060206_m1		no
TLR6	toll-like receptor 6	NM_006068.4	Hs00271977_s1		no
TLR7	toll-like receptor 7	NM_016562.3	Hs01933259_s1		no
TLR8	toll-like receptor 8	NM_138636.4	Hs00607866_mH		yes
TLR9	toll-like receptor 9	NM_017442.3	Hs00370913_s1		no
TMPRSS4	transmembrane protease, serine 4	NM_019894.3	Hs00212669_m1		no
TNC	tenascin C	NM_002160.3	Hs01115665_m1		no
TNF	tumor necrosis factor (TNF superfamily, member 2)	NM_000594.3	Hs00174128_m1		no
TNFAIP3	tumor necrosis factor, alpha-induced protein 3	NM_001270508.1	Hs00234713_m1		no
TNFRSF10A	tumor necrosis factor receptor superfamily, member 10a	NM_003844.3	Hs00269492_m1		yes
TNFRSF10B	tumor necrosis factor receptor superfamily, member 10b	NR_027140.1	Hs00366278_m1		yes
TNFRSF11A	tumor necrosis factor receptor superfamily, member 11a, NFKB activator	NM_003839.3	Hs00187192_m1		no
TNFRSF18	tumor necrosis factor receptor superfamily, member 18	NM_004195.2	Hs00188346_m1		no
TNFRSF1A	tumor necrosis factor receptor superfamily, member 1A	NM_001065.3	Hs01042313_m1		no
TNFRSF1B	tumor necrosis factor receptor superfamily, member 1B	NM_001066.2	Hs00961748_m1		no
TNFRSF4	tumor necrosis factor receptor superfamily, member 4	NM_003327.3	Hs00533968_m1		no
TNFRSF8	tumor necrosis factor receptor superfamily, member 8	NM_001243.3	Hs00174277_m1		no
TNFSF10	tumor necrosis factor (ligand) superfamily, member 10	NR_033994.1	Hs00234356_m1		no
TNFSF11	tumor necrosis factor (ligand) superfamily, member 11	NM_003701.3	Hs00243522_m1		no
TNFSF13B	tumor necrosis factor (ligand) superfamily, member 13b	NM_001145645.2	Hs00198106_m1		yes
TNFSF14	tumor necrosis factor (ligand) superfamily, member 14	NM_172014.2	Hs00542477_m1		no
TNFSF15	tumor necrosis factor (ligand) superfamily, member 15	NM_001204344.1	Hs00270802_s1		yes
TOLLIP	toll interacting protein	NM_019009.3	Hs01553188_m1		no
TP53I3	tumor protein p53 inducible protein 3	NM_004881.4	Hs00153280_m1		no
TPBG	trophoblast glycoprotein	NM_006670.4	Hs00272649_s1		no
TPSB2	tryptase alpha/beta 1; tryptase beta 2	NM_003294.3	Hs02576518_gH		yes
TPT1	similar to tumor protein, translationally-controlled 1; tumor protein, translationally-controlled 1	NM_003295.2	Hs02621289_g1		yes
TRADD	TNFRSF1A-associated via death domain	NM_003789.3	Hs00182558_m1		no
TRAF1	TNF receptor-associated factor 1	NM_005658.4	Hs00194639_m1		no
TRAF2	TNF receptor-associated factor 2	NM_021138.3	Hs00184192_m1		no
TRAF3	TNF receptor-associated factor 3	NM_145726.2	Hs00377462_m1		yes
TRAF4	TNF receptor-associated factor 4	NM_004295.3	Hs00188755_m1		no
TRAF5	TNF receptor-associated factor 5	NM_004619.3	Hs00182979_m1		no
TRAF6	TNF receptor-associated factor 6	NM_145803.2	Hs00371512_g1		no
TRIM10	tripartite motif-containing 10	NM_006778.3	Hs00961801_m1		yes
TRIM24	tripartite motif-containing 24	NM_003852.3	Hs00234363_m1		yes
TSHR	thyroid stimulating hormone receptor	NM_000369.2	Hs01053846_m1		yes
TUG1	taurine upregulated 1 (non-protein coding)	NR_002323.1	Hs00215501_m1		yes
TWIST1	twist homolog 1 (Drosophila)	NM_000474.3	Hs00361186_m1		no
UBC	ubiquitin C	NM_021009.5	Hs00824723_m1		no
UBXN11	UBX domain protein 11	NM_145345.2	Hs00377273_m1		yes
VAV1	vav 1 guanine nucleotide exchange factor	NM_005428.3	Hs00232108_m1		no
VCAM1	vascular cell adhesion molecule 1	NM_001199834.1	Hs01003372_m1		no
VCAN	versican	NM_001164098.1	Hs00171642_m1		no
VEGFA	vascular endothelial growth factor A	NM_001025367.2	Hs00900055_m1		no
VPS18	vacuolar protein sorting 18 homolog (S. cerevisiae)	NM_020857.2	Hs00363585_m1		yes
VWF	von Willebrand factor	NM_000552.3	Hs00169795_m1		no
WISP1	WNT1 inducible signaling pathway protein 1	NM_003882.3	Hs00365573_m1		no
WNT1	wingless-type MMTV integration site family, member 1	NM_005430.3	Hs00180529_m1		no
WNT3A	wingless-type MMTV integration site family, member 3A	NM_033131.3	Hs00263977_m1		no
XAF1	XIAP associated factor 1	NM_199139.2	Hs00213882_m1		yes
XCL1	chemokine (C motif) ligand 1	NM_002995.2	Hs00751481_s1		no
XCR1	chemokine (C motif) receptor 1	NM_001024644.1	Hs00245540_s1		no
ZFP36	zinc finger protein 36, C3H type, homolog (mouse)	NM_003407.3	Hs00185658_m1		no
ZNF675	zinc finger protein 675	NM_138330.2	Hs00603247_m1		no
