# Supplementary material for: Discovery of a 29-Gene Panel in Peripheral Blood Mononuclear Cells for the Detection of Colorectal Cancer and Adenomas Using High Throughput Real-Time PCR
Source: PLoS One. 2015 Apr 13;10(4):e0123904. doi: 10.1371/journal.pone.0123904 (PMC4395254; doi:10.1371/journal.pone.0123904)
Supplement: S2 Table — In this phase 93 PBMC samples, equally distributed among controls (Con), adenomatous polyps >1cm (AP) and CRCs stage I-IV (stage I-II, n = 17), were profiled with 670 genes. The table displays only those 534 genes showing expression levels above the limit of detection for more than 50% of the samples or a good PCR amplification. Mean, standard deviation (SD) and median values are reported for four main analysis groups (Con, AP, CRC and AP plus CRC (AP-CRC)) and for two subgroups: CRC stages I-II only (CRCI-II) and AP plus CRCI-II (AP-CRCI-II). During the univariate analysis, the disease groups/subgroups were compared to the control one and the AP group was evaluated against the CRC one. For each gene and for each group analysis, p-values derived from Student’s t-test and Wilcoxon rank sum test and fold-change (FC) linear values, derived from the mean or median, are reported. In addition, the table indicates if the gene was selected for the phase 2 screening (163 genes) and in the final 29-gene panel. (XLSX) [file pone.0123904.s003.xlsx]

## Sheet: Sheet1
			Con				AP				CRC				CRCI-II				AP-CRCI-II				AP-CRC				Con vs AP					Con vs CRC					Con vs CRC I-II					Con vs AP-CRCI-II					AP vs CRC
Gene Symbol	Screening Phase II (163 genes)	Final 29-gene panel	mean	SD	median		mean	SD	median		mean	SD	median		mean	SD	median		mean	SD	median		mean	SD	median		t-test p-value	Wilcoxon p-value	FC mean	FC median		t-test p-value	Wilcoxon p-value	FC mean	FC median		t-test p-value	Wilcoxon p-value	FC mean	FC median		t-test p-value	Wilcoxon p-value	FC mean	FC median		t-test p-value	Wilcoxon p-value	FC mean
BCL3	y	y	5.14074	0.473952	5.25		5.15556	0.477271	5.17		4.63077	0.780543	4.645		4.53938	0.885863	4.645		4.92628	0.715612	5.13		4.89811	0.690616	5.09		0.909323	0.716324	0.989784	1.05702		0.00568455	0.019275	1.42402	1.52098		0.172961	0.0369853	1.51715	1.52098		0.172961	0.207305	1.16027	1.08673		0.00458721	0.0238243	1.43872
CACNB4	y	y	11.629	0.858574	11.67		11.7187	0.833645	11.625		13.0277	3.54986	11.95		13.0876	3.99193	11.84		12.2138	2.53437	11.71		12.3839	2.65934	11.84		0.680744	0.908109	0.939761	1.03168		0.0370829	0.0471301	0.379268	0.823591		0.220103	0.253213	0.363842	0.888843		0.220103	0.530011	0.666743	0.972655		0.0538312	0.0647933	0.403579
CCR1	y	y	5.36741	0.694841	5.39		5.28	0.844202	5.21		4.8216	1.05833	4.95		4.74812	1.25512	5.02		5.08209	1.03512	5.11		5.05962	0.971542	5.065		0.679564	0.472747	1.06246	1.13288		0.0313953	0.0176939	1.45984	1.3566		0.2109	0.0471334	1.53611	1.29235		0.2109	0.144289	1.21868	1.21419		0.0892591	0.199803	1.37402
CD63	y	y	3.13	0.337525	3.1		3.10444	0.523812	2.95		2.88115	0.509049	2.925		2.80437	0.566321	2.865		2.99279	0.553114	2.94		2.99491	0.5239	2.95		0.832083	0.319702	1.01787	1.10957		0.0402364	0.078091	1.18826	1.12896		0.250577	0.047075	1.25321	1.17691		0.250577	0.0982686	1.09978	1.11729		0.121907	0.319001	1.16739
CES1	y	y	7.16	1.30344	7.07		7.63355	1.51124	7.41		7.95129	1.49485	7.88		8.19647	1.78492	7.92		7.83292	1.61752	7.68		7.79242	1.49927	7.68		0.191469	0.23695	0.720191	0.790041		0.030109	0.0201748	0.577827	0.570382		0.055658	0.0216758	0.487519	0.554785		0.055658	0.0551449	0.627237	0.655197		0.408559	0.228687	0.802325
CXCL10	y	y	8.59852	0.746833	8.56		8.70222	1.03177	8.65		9.04231	1.11921	9.025		9.05941	1.19148	9.37		8.84023	1.09675	8.86		8.86906	1.07887	8.9		0.673991	0.562189	0.930641	0.939523		0.0944619	0.0709071	0.735201	0.724471		0.316396	0.0962271	0.726536	0.570382		0.316396	0.222433	0.845743	0.812252		0.255181	0.187925	0.789995
CXCL11	y	y	13.2589	5.22049	11.11		14.3424	5.31154	12.03		15.1477	5.23315	12.81		15.76	5.24168	12.98		14.9162	5.26618	12.505		14.7529	5.23452	12.42		0.461834	0.203053	0.471879	0.528509		0.194327	0.0334733	0.270031	0.307786		0.204919	0.0170063	0.176641	0.273573		0.204919	0.0377093	0.317032	0.380245		0.587987	0.451005	0.572246
CXCR3	y	y	9.38323	0.638443	9.32		9.15129	1.06739	8.92		9.23645	1.07625	9.12		9.10471	0.855943	9.13		9.13479	0.988504	9.12		9.19387	1.06387	9.095		0.303308	0.0611346	1.17441	1.31951		0.516219	0.220591	1.10709	1.1487		0.218496	0.248699	1.21295	1.14076		0.218496	0.0604321	1.18792	1.1487		0.755508	0.688233	0.942679
EGR1	y	y	6.59963	1.37472	6.74		6.95111	1.13425	7.02		6.07407	2.71075	6.27		5.88412	3.12421	6.27		6.53886	2.16472	7.015		6.51259	2.10519	7.015		0.310226	0.441337	0.783779	0.823591		0.373069	0.828787	1.43949	1.38511		0.896614	0.800188	1.64207	1.38511		0.896614	0.691503	1.04302	0.82645		0.126998	0.421085	1.8366
FXYD5	y	y	1.57323	0.391062	1.62		2.11233	1.85281	1.805		1.59129	0.635703	1.8		1.35765	0.721141	1.57		1.83936	1.57463	1.72		1.84754	1.38935	1.8		0.118449	0.0293212	0.688197	0.879649		0.893253	0.290883	0.987557	0.882703		0.360172	0.295577	1.16117	1.03526		0.360172	0.297501	0.831544	0.933033		0.144529	0.272779	1.43499
GATA2	y	y	8.12645	0.930976	8.33		8.67414	1.09622	8.53		8.63581	1.21545	8.49		8.78118	1.10321	8.52		8.7137	1.08774	8.525		8.65433	1.14971	8.505		0.0409662	0.0834896	0.684116	0.870551		0.0688985	0.165495	0.702537	0.895025		0.0162571	0.0789282	0.635197	0.876606		0.0162571	0.0387308	0.665613	0.873573		0.898613	0.876562	1.02693
IL1B	y	y	8.97484	1.03304	8.95		8.84839	0.666464	8.98		8.03419	1.7146	8.33		7.74	2.06938	7.97		8.45583	1.42419	8.72		8.44129	1.35378	8.715		0.568991	0.904732	1.09161	0.97942		0.011228	0.0151528	1.91939	1.53688		0.0838398	0.00800999	2.35355	1.97247		0.0838398	0.185033	1.43297	1.17283		0.0166104	0.0103885	1.75831
IL8	y	y	8.08577	1.57705	7.745		9.88185	4.06956	8.77		8.11077	3.9403	7.465		7.5175	2.89731	7.465		9.00209	3.81935	8.53		9.01302	4.06744	8.46		0.0404287	0.0243994	0.287955	0.49141		0.976158	0.533775	0.982821	1.21419		0.249279	0.564149	1.48274	1.21419		0.249279	0.199966	0.529857	0.580352		0.113851	0.0192969	3.4131
ITGA2	y	y	12.8731	3.02424	12.38		11.9163	2.59949	11.27		12.5858	3.47254	12.03		13.1075	4.27327	12.03		12.3595	3.3233	11.57		12.2447	3.04799	11.59		0.221875	0.0390178	1.94097	2.15846		0.751703	0.327503	1.22036	1.27456		0.522433	0.650348	0.850025	1.27456		0.522433	0.0970457	1.42755	1.75321		0.429399	0.254804	0.628736
ITGB5	y	y	6.08346	0.98853	6.255		5.97148	0.781599	5.81		5.91385	1.10931	5.92		5.73187	1.23535	5.86		5.88233	0.967955	5.81		5.94321	0.947581	5.91		0.648621	0.388138	1.08071	1.36131		0.563134	0.621183	1.12476	1.26138		0.409595	0.468265	1.27596	1.31494		0.409595	0.340316	1.1496	1.36131		0.827271	0.728612	1.04076
JUN	y	y	4.93	0.911669	5.12		5.2031	0.798419	5.3		5.55548	0.873937	5.82		5.60353	0.829872	5.82		5.35109	0.824441	5.465		5.38517	0.849952	5.465		0.223345	0.264014	0.827537	0.882703		0.00770497	0.00747075	0.648202	0.615572		0.0385376	0.0103031	0.626971	0.615572		0.0385376	0.0428078	0.746862	0.787308		0.109147	0.0821656	0.783291
LTF	y	y	15.7981	6.02564	12.84		14.3926	5.88169	12.84		15.1619	6.07453	12.01		15.9329	6.06622	12.5		14.9381	5.92984	12.67		14.7773	5.94234	12.4		0.356436	0.62218	2.64907	1		0.680388	0.614661	1.55415	1.77769		0.533542	0.948983	0.910748	1.26576		0.533542	0.751796	1.81496	1.12506		0.614286	0.977701	0.58668
MAP2K3	y	y	4.12692	0.353698	4.16		4.12185	0.583471	4.19		3.66231	1.4022	3.995		3.78438	0.779923	3.995		3.99628	0.67471	4.1		3.89642	1.08133	4.1		0.969771	0.879771	1.00352	0.97942		0.107651	0.178442	1.37995	1.12117		0.364721	0.108238	1.26799	1.12117		0.364721	0.511587	1.09478	1.04247		0.123012	0.16788	1.37511
MAPK6	y	y	7.10645	0.292159	7.16		7.13484	0.338091	7.16		6.87968	0.571247	6.94		6.79294	0.55308	6.94		7.01375	0.452109	7.065		7.00726	0.482956	7.065		0.724793	0.521662	0.980516	1		0.0537109	0.111574	1.17022	1.16473		0.314667	0.044915	1.24273	1.16473		0.314667	0.636922	1.06637	1.06807		0.0364116	0.0511579	1.19347
MMP11	y	y	13.1923	2.92225	12.56		12.679	2.36905	12.55		14.9668	4.26251	13		16.0235	5.07146	13.16		13.8635	3.86665	12.59		13.8229	3.60911	12.825		0.450472	0.915902	1.42724	1.00696		0.0606846	0.0611313	0.292292	0.737135		0.411596	0.139737	0.140508	0.659754		0.411596	0.543538	0.627948	0.97942		0.0113575	0.0180131	0.204796
MMP9	y	y	15.7252	5.4815	12.67		17.3455	5.89987	13.47		14.4326	5.50329	12.22		13.8841	5.61449	11.91		16.1196	5.97896	13.135		15.889	5.8455	13.135		0.267077	0.172031	0.325263	0.574349		0.357881	0.21277	2.44966	1.36604		0.768306	0.108256	3.58269	1.69349		0.768306	0.825174	0.760794	0.724471		0.0489146	0.0157513	7.53132
MSL1	y	y	5.31194	0.33065	5.36		5.36323	0.267387	5.42		5.26	0.636239	5.28		4.98	0.583492	5.01		5.2275	0.442543	5.265		5.31161	0.486777	5.315		0.50444	0.647165	0.965073	0.959264		0.688174	0.617175	1.03665	1.05702		0.36563	0.0256435	1.2587	1.27456		0.36563	0.478953	1.06027	1.06807		0.408271	0.334781	1.07417
NME1	y	y	12	3.01889	11.19		10.9963	2.57723	10.505		11.2673	2.14797	10.865		11.505	2.83945	10.815		11.1733	2.65103	10.725		11.1318	2.3561	10.785		0.168428	0.0419306	2.00509	1.6077		0.280612	0.177338	1.66171	1.25266		0.208419	0.271268	1.40932	1.29684		0.208419	0.0478403	1.77367	1.38032		0.659827	0.277162	0.828745
PPARG	y	y	12.6261	3.0202	11.99		13.7845	4.4888	12.24		11.001	1.17731	11.045		10.9288	1.27618	11.08		12.7731	3.91417	11.955		12.4156	3.56558	11.71		0.237912	0.442862	0.448013	0.840896		0.00787218	0.00196974	3.0847	1.92519		0.859515	0.0139833	3.24295	1.87905		0.859515	0.553573	0.903129	1.02456		0.00170378	0.000430784	6.88528
PTGES	y	y	15.4616	5.60464	12.46		12.9381	3.55881	11.92		15.72	5.9346	13.26		15.8524	6.60287	12.74		13.9702	4.99098	12.12		14.329	5.05137	12.59		0.0384729	0.21018	5.74995	1.45397		0.860696	0.927084	0.836022	0.574349		0.220376	0.597369	0.762738	0.823591		0.220376	0.25236	2.81163	1.26576		0.0289201	0.116452	0.145397
PTGS2	y	y	9.99148	1.08715	10.17		10.0163	0.913123	9.89		9.20741	1.89284	9.17		9.25176	2.22535	9.32		9.72091	1.57754	9.885		9.61185	1.52752	9.67		0.927985	0.986195	0.982947	1.21419		0.0676209	0.0613358	1.72199	2		0.436102	0.230862	1.66985	1.8025		0.436102	0.565632	1.20629	1.21841		0.0507389	0.0262041	1.75186
RHOC	y	y	5.51233	0.446818	5.455		5.4529	0.455018	5.39		5.716	0.583199	5.77		5.60176	0.621844	5.56		5.50563	0.518623	5.425		5.5823	0.534323	5.56		0.608812	0.50216	1.04205	1.04608		0.134354	0.155735	0.868341	0.803851		0.95348	0.66586	0.939893	0.929805		0.95348	0.785436	1.00466	1.02101		0.0537623	0.0418981	0.833297
S100A8	y	y	0.693548	0.566366	0.61		0.692581	0.566145	0.7		0.166452	1.00093	0.29		-0.0323529	1.10499	0.41		0.435833	0.861979	0.66		0.429516	0.848937	0.605		0.994654	0.672729	1.00067	0.939523		0.0132815	0.0426172	1.44103	1.24833		0.145491	0.0497685	1.65393	1.1487		0.145491	0.543526	1.19558	0.965936		0.0134347	0.0217342	1.44006
TNFSF13B	y	y	4.79452	0.480811	4.78		5.30161	1.87894	4.9		5.19032	3.46303	4.64		4.39824	0.762399	4.56		4.98167	1.62541	4.835		5.24597	2.76359	4.785		0.150676	0.0952123	0.703637	0.920188		0.530879	0.442862	0.760064	1.10191		0.53548	0.120588	1.31611	1.16473		0.53548	0.64416	0.878339	0.962594		0.875559	0.0154456	1.08019
A2M	y	n	14.7771	4.8818	12.36		15.2661	5.05038	12.97		18.2029	5.53873	22.16		17.4153	5.39018	13.69		16.0273	5.22019	13.43		16.7345	5.46104	13.475		0.699656	0.438729	0.712503	0.655197		0.0122344	0.0234064	0.0930528	0.00112178		0.289862	0.0510622	0.160629	0.397768		0.289862	0.142675	0.420391	0.476319		0.0330791	0.163379	0.1306
ACE	n	n	11.0168	0.845369	11		11.1139	0.840209	11.03		10.929	1.06922	10.73		10.9982	1.28735	10.99		11.0729	1.00892	11		11.023	0.956149	10.89		0.651771	0.778239	0.934912	0.97942		0.722896	0.54451	1.06273	1.20581		0.797963	0.854571	1.01293	1.00696		0.797963	0.912049	0.961832	1		0.454912	0.319492	1.13672
ADAMTS1	n	n	9.84806	2.36137	9.59		9.10833	1.02578	9.015		9.46267	1.33659	9.29		9.58	1.46103	9.28		9.27894	1.20761	9.02		9.2855	1.19466	9.135		0.12003	0.145081	1.66986	1.48968		0.437978	0.603501	1.30622	1.23114		0.165365	0.820921	1.20419	1.23971		0.165365	0.252778	1.48363	1.48452		0.254091	0.297258	0.782231
ADAMTS13	n	n	14.3861	4.53391	12.49		14.259	4.77251	11.98		15.5361	5.35759	12.73		16.4959	5.68057	12.75		15.0512	5.16647	12.465		14.8976	5.07275	12.465		0.914752	0.637185	1.09209	1.42405		0.365269	0.582942	0.450625	0.846745		0.559885	0.300767	0.231687	0.835088		0.559885	0.888212	0.630636	1.01748		0.325656	0.447098	0.412625
ADRB1	n	n	11.2439	1.27991	11.02		11.5245	1.17082	11.19		11.4523	2.44386	11.27		11.6724	3.28405	11.47		11.5769	2.13344	11.25		11.4884	1.90073	11.23		0.371296	0.239753	0.823223	0.888843		0.67557	0.582952	0.865504	0.840896		0.436675	0.674214	0.743043	0.732043		0.436675	0.298707	0.793882	0.852635		0.882474	0.617188	1.05136
ADRB2	n	n	4.28161	0.814977	4.16		4.26258	0.699952	4.11		4.12935	0.762937	4.23		3.94118	0.70999	3.84		4.14875	0.713062	4.04		4.19597	0.729196	4.145		0.921754	0.703834	1.01328	1.03526		0.450601	0.652311	1.11131	0.952638		0.447002	0.171018	1.26614	1.24833		0.447002	0.360868	1.09647	1.08673		0.476509	0.730138	1.09674
AIMP1	n	n	5.89074	3.52204	5.18		5.20889	0.50494	5.12		5.032	0.460335	5.11		5.05625	0.526015	5.125		5.15209	0.512081	5.12		5.12385	0.487511	5.115		0.323973	0.483414	1.6042	1.04247		0.232463	0.212828	1.81345	1.04972		0.178868	0.473736	1.78323	1.03886		0.178868	0.401626	1.66861	1.04247		0.193963	0.595244	1.13044
AKT1	n	n	4.40481	0.569901	4.48		4.50148	0.553685	4.41		4.28231	0.764363	4.305		4.16	0.691963	4.305		4.37442	0.62344	4.36		4.39396	0.668138	4.36		0.530057	0.993098	0.935191	1.04972		0.510199	0.144467	1.08863	1.12896		0.838099	0.138092	1.18494	1.12896		0.838099	0.483999	1.02129	1.08673		0.23612	0.229644	1.16407
ALCAM	n	n	7.80484	0.610425	7.76		7.90645	0.571306	7.89		7.63871	0.682001	7.7		7.47647	0.733135	7.63		7.75417	0.659164	7.72		7.77258	0.638346	7.765		0.501205	0.544867	0.93199	0.913831		0.316276	0.398217	1.12204	1.04247		0.732317	0.181293	1.25559	1.09429		0.732317	0.852627	1.03575	1.02811		0.099023	0.148975	1.20392
ALOX12	n	n	7.09815	3.54321	6.55		6.38667	0.938886	6.23		6.41769	1.34505	6.29		6.25938	1.51867	6.125		6.3393	1.17187	6.22		6.40189	1.1449	6.26		0.317844	0.677979	1.63748	1.24833		0.363257	0.650001	1.60265	1.19748		0.197873	0.372336	1.78853	1.34257		0.197873	0.469085	1.69214	1.25701		0.922569	0.943262	0.978724
ALOX5	n	n	4.45935	0.449043	4.54		4.72645	0.752625	4.66		4.35194	0.971612	4.48		4.13176	0.960106	4.48		4.51583	0.870619	4.55		4.53919	0.882324	4.525		0.0949061	0.254093	0.83099	0.920188		0.578398	0.617179	1.0773	1.04247		0.739902	0.476813	1.25492	1.04247		0.739902	0.633407	0.961608	0.993092		0.0949436	0.139316	1.2964
ANXA1	n	n	1.96259	0.528813	2.05		1.97407	0.406346	1.88		1.69423	0.949906	1.775		1.43063	0.931289	1.64		1.77186	0.694702	1.78		1.83679	0.732335	1.81		0.929062	0.775275	0.992073	1.12506		0.207357	0.146988	1.20444	1.20999		0.226467	0.0245108	1.4459	1.32869		0.226467	0.198765	1.14134	1.20581		0.166492	0.206469	1.21406
ANXA3	y	n	15.7052	5.00768	13.22		16.0526	5.36472	13.62		15.5977	5.67344	12.9		16.0194	6.01626	13.14		16.0408	5.54008	13.61		15.8252	5.48059	13.35		0.793006	0.402166	0.785989	0.757858		0.937268	0.272136	1.0773	1.24833		0.785688	0.546091	0.804269	1.05702		0.785688	0.755595	0.792415	0.76313		0.746816	0.207641	1.37063
ANXA5	n	n	3.46407	0.500079	3.54		3.44963	0.579665	3.39		3.35962	0.769714	3.48		3.21125	0.896868	3.335		3.36093	0.713355	3.39		3.40547	0.674467	3.47		0.922278	0.795231	1.01006	1.10957		0.559077	0.593463	1.07509	1.04247		0.513985	0.232628	1.19154	1.15269		0.513985	0.447139	1.07411	1.10957		0.631786	0.796387	1.06438
APC	y	n	7.97645	0.470358	7.97		7.90806	0.48318	7.89		7.76032	0.583567	7.8		7.50235	0.580921	7.51		7.76437	0.549866	7.655		7.83419	0.536514	7.845		0.574405	0.410063	1.04854	1.05702		0.113637	0.066111	1.16161	1.12506		0.0808749	0.00158432	1.38905	1.37554		0.0808749	0.0390536	1.15835	1.24401		0.281939	0.34183	1.10783
APOBEC3A	y	n	6.01226	3.38297	5.28		5.42097	0.99165	5.49		5.39645	0.870247	5.57		5.32882	0.947153	5.56		5.38833	0.966986	5.5		5.40871	0.925329	5.535		0.354117	0.994383	1.50659	0.864537		0.330262	0.719572	1.53241	0.817902		0.230973	0.820926	1.60596	0.823591		0.230973	0.908073	1.54106	0.858565		0.917943	0.827242	1.01714
ASH2L	n	n	6.37032	0.425774	6.43		6.66194	0.818028	6.49		6.38355	0.598161	6.36		6.36235	0.644608	6.36		6.55583	0.76782	6.435		6.52274	0.724402	6.435		0.0834009	0.304007	0.816988	0.959264		0.920445	0.932664	0.990874	1.04972		0.223525	0.965599	1.00554	1.04972		0.223525	0.448365	0.879338	0.99654		0.131394	0.327773	1.21284
ATF2	n	n	6.19333	3.47577	5.53		5.83407	2.00265	5.37		5.33385	0.452169	5.34		5.39313	0.423867	5.36		5.67	1.61041	5.37		5.58868	1.47219	5.35		0.643616	0.359159	1.28277	1.11729		0.216898	0.0569233	1.81439	1.14076		0.395825	0.15938	1.74135	1.12506		0.395825	0.186409	1.43727	1.11729		0.219522	0.407994	1.41444
AXIN2	y	n	8.42032	0.73989	8.46		8.42933	0.801485	8.25		8.52806	1.48342	8.24		8.46294	1.43432	8.24		8.44149	1.05869	8.24		8.47951	1.18879	8.24		0.963746	0.702223	0.993774	1.15669		0.718716	0.592636	0.928039	1.16473		0.923197	0.619981	0.970891	1.16473		0.923197	0.609661	0.985435	1.16473		0.748702	0.767421	0.933854
B2M	y	n	-2.42903	0.233999	-2.38		-2.46258	0.217117	-2.47		-2.38323	0.319577	-2.4		-2.32059	0.265624	-2.4		-2.41229	0.242524	-2.435		-2.4229	0.273882	-2.435		0.560634	0.582828	1.02353	1.06437		0.522096	0.422101	0.968748	1.01396		0.762185	0.199411	0.927588	1.01396		0.762185	0.840809	0.988463	1.03886		0.257337	0.231261	0.946481
BAG3	y	n	9.14704	4.20731	7.75		11.7704	6.44741	8.12		10.7589	6.22934	7.92		8.6	4.00256	7.72		10.5455	5.79089	7.93		11.2646	6.29994	8.01		0.0824922	0.0836012	0.162292	0.773782		0.270321	0.896758	0.327178	0.888843		0.279742	0.283416	1.46108	1.02101		0.279742	0.51473	0.379345	0.882703		0.560244	0.275675	2.01598
BANK1	y	n	6.91613	0.576609	6.95		6.84677	0.660714	6.95		6.95484	0.765732	6.97		6.99	0.739865	7.09		6.8975	0.685409	6.95		6.90081	0.711356	6.95		0.661273	0.767463	1.04925	1		0.822863	0.994383	0.973525	0.986233		0.900606	0.863068	0.950085	0.907519		0.900606	0.900115	1.013	1		0.554142	0.756744	0.927832
BAX	y	n	4.38963	0.34364	4.34		4.38556	0.534742	4.22		4.094	0.367764	4.07		4.05875	0.417115	4.03		4.26395	0.514491	4.2		4.24538	0.480688	4.155		0.973559	0.31133	1.00283	1.08673		0.00423965	0.00282826	1.22742	1.20581		0.266436	0.00451464	1.25778	1.23971		0.266436	0.0379165	1.09102	1.10191		0.027371	0.104982	1.22396
BCL10	y	n	5.64704	0.500375	5.67		5.93778	1.01781	5.6		5.3212	0.391283	5.35		5.22625	0.444835	5.315		5.67302	0.912724	5.45		5.64135	0.834825	5.47		0.188658	0.788549	0.817482	1.04972		0.0121873	0.00507248	1.25339	1.24833		0.892639	0.00341816	1.33866	1.27899		0.892639	0.225233	0.982149	1.16473		0.00652123	0.00414394	1.53323
BCL2	n	n	5.50484	0.494853	5.54		5.49903	0.485512	5.64		5.38871	0.484409	5.38		5.52118	0.429052	5.44		5.50687	0.461783	5.54		5.44387	0.484174	5.47		0.96296	0.943869	1.00403	0.933033		0.354194	0.169815	1.08382	1.11729		0.985202	0.612367	0.988739	1.07177		0.985202	0.770884	0.99859	1		0.374035	0.251119	1.07947
BCL2A1	n	n	5.32444	0.601404	5.44		5.34	0.644879	5.31		5	0.975783	5.2		4.80313	1.13383	5.125		5.14023	0.886296	5.24		5.17321	0.833754	5.27		0.927317	0.781902	0.989276	1.09429		0.149518	0.203291	1.25218	1.18099		0.345417	0.0704086	1.43527	1.24401		0.345417	0.285562	1.1362	1.1487		0.139278	0.332155	1.26576
BCL2L1	y	n	4.61516	0.544903	4.58		4.74742	0.336144	4.74		4.04452	1.47467	4.66		4.23882	1.09265	4.66		4.56729	0.734148	4.71		4.39597	1.11831	4.71		0.254642	0.2813	0.912402	0.895025		0.0477509	0.41414	1.48519	0.946058		0.756223	0.531816	1.29804	0.946058		0.756223	0.636941	1.03374	0.913831		0.0121069	0.192758	1.62778
BIRC2	y	n	5.66645	0.337348	5.66		5.66742	0.371079	5.67		5.41645	0.581897	5.51		5.37176	0.519774	5.46		5.56271	0.447531	5.59		5.54194	0.500252	5.59		0.991463	0.955082	0.999329	0.993092		0.0428179	0.0870892	1.18921	1.10957		0.273411	0.046091	1.22662	1.1487		0.273411	0.330022	1.07456	1.04972		0.0473574	0.103864	1.19001
BIRC3	n	n	4.85333	0.602756	4.94		4.93407	0.639893	4.9		6.18654	5.22984	4.68		5.85563	4.83031	4.68		5.27698	2.9647	4.81		5.54849	3.70863	4.8		0.635183	0.924187	0.945572	1.02811		0.19404	0.943259	0.396886	1.19748		0.467175	0.919932	0.499206	1.19748		0.467175	0.990373	0.745539	1.09429		0.222384	0.650034	0.419731
BIRC5	y	n	10.5752	1.12591	10.13		10.5104	1.63386	10.41		9.9948	1.37944	10.06		9.684	1.57353	10.06		10.2152	1.64284	10.195		10.2625	1.52448	10.195		0.865879	0.729298	1.04595	0.823591		0.101669	0.21974	1.49525	1.04972		0.322503	0.127838	1.8547	1.04972		0.322503	0.334419	1.28338	0.955945		0.22653	0.327145	1.42956
BLNK	n	n	8.48963	1.39922	8.28		9.17778	3.01109	8.69		8.22	1.22013	8.17		7.99438	0.867433	7.98		8.73744	2.49328	8.36		8.71731	2.35718	8.38		0.286486	0.324011	0.62065	0.752623		0.463958	0.309324	1.2055	1.07923		0.639032	0.15561	1.40957	1.23114		0.639032	1	0.842173	0.946058		0.14489	0.065664	1.94232
BRCA1	n	n	10.4413	1.26627	10.25		10.2797	0.810968	10.16		9.95903	1.09318	9.92		9.63529	1.18391	9.82		10.0515	0.996966	10.095		10.1194	0.968138	10.125		0.551822	0.540246	1.11854	1.06437		0.113726	0.167658	1.39693	1.25701		0.131449	0.0374978	1.74835	1.34723		0.131449	0.158331	1.31024	1.11342		0.194651	0.390431	1.24889
BRMS1	n	n	6.36323	0.340817	6.45		6.4471	0.682369	6.34		6.44613	0.666697	6.32		6.18235	0.403121	6.12		6.35333	0.607374	6.275		6.44661	0.669027	6.34		0.542702	0.657289	0.943523	1.07923		0.539918	0.893556	0.944156	1.09429		0.934416	0.0989608	1.13357	1.25701		0.934416	0.275864	1.00688	1.12896		0.995512	0.882449	1.00067
BTRC	y	n	7.41259	0.768658	7.46		7.38963	0.751693	7.24		7.0708	0.823873	7.11		7.055	0.948346	7.165		7.26512	0.835328	7.2		7.23635	0.795835	7.18		0.912058	0.671634	1.01604	1.16473		0.127993	0.0521842	1.26733	1.27456		0.461218	0.144987	1.28129	1.22688		0.461218	0.316582	1.10763	1.19748		0.150739	0.263899	1.24732
C5AR1	y	n	6.92613	0.461871	6.92		6.97	0.530679	6.97		6.60935	0.645796	6.61		6.35765	0.729036	6.45		6.75312	0.669541	6.82		6.78968	0.613725	6.87		0.729656	0.724825	0.970049	0.965936		0.0301072	0.061115	1.24554	1.23971		0.21252	0.00427884	1.48296	1.38511		0.21252	0.282624	1.1274	1.07177		0.0194049	0.0251577	1.284
C9orf78	y	n	3.67645	0.306426	3.66		3.77742	0.297175	3.8		3.30548	1.11339	3.61		3.44529	0.712128	3.61		3.65979	0.504754	3.695		3.54145	0.84243	3.695		0.192855	0.334726	0.932407	0.907519		0.0787277	0.259936	1.29322	1.03526		0.869401	0.26211	1.17378	1.03526		0.869401	0.872348	1.01161	0.976032		0.0261642	0.0425833	1.38697
CASP1	n	n	3.91452	3.6345	3.26		3.29226	0.45113	3.25		3.18839	0.628501	3.31		2.97941	0.727594	3.18		3.18146	0.57705	3.245		3.24032	0.54507	3.265		0.347948	0.98315	1.53928	1.00696		0.277414	0.816294	1.65419	0.965936		0.17297	0.195806	1.91203	1.05702		0.17297	0.533579	1.66216	1.01045		0.457661	0.783646	1.07465
CASP8	y	n	4.79903	0.506862	4.84		4.77226	0.480435	4.73		4.6429	0.50824	4.73		4.58882	0.57198	4.6		4.70729	0.516299	4.705		4.70758	0.494778	4.73		0.831695	0.386522	1.01873	1.07923		0.230617	0.0965749	1.11429	1.07923		0.439735	0.0946538	1.15686	1.18099		0.439735	0.161271	1.06566	1.09809		0.307237	0.517182	1.0938
CBFB	n	n	5.09677	0.4334	5.1		5.1029	0.309098	5.07		4.90839	0.629752	5.03		4.74882	0.740953	4.8		4.9775	0.526468	5.015		5.00565	0.501642	5.055		0.9491	0.778234	0.995761	1.02101		0.175158	0.148934	1.13949	1.04972		0.296327	0.0242549	1.27275	1.23114		0.296327	0.209404	1.08619	1.06069		0.12789	0.192763	1.14434
CCL2	y	n	12.5335	3.92534	11.31		12.5277	3.27456	11.325		12.2923	4.01206	11.79		12.8571	5.21695	11.64		12.6468	4.03141	11.45		12.408	3.63938	11.58		0.99496	0.573676	1.00409	0.989657		0.811651	0.904741	1.18205	0.716978		0.902678	0.771025	0.799123	0.795536		0.902678	0.798515	0.924497	0.907519		0.803006	0.470706	1.17724
CCL20	y	n	19.2716	5.4991	23.42		16.8765	5.42369	13.51		16.3265	5.25805	13.15		15.8582	5.12765	13.15		16.5158	5.28861	13.43		16.6015	5.3048	13.335		0.0893891	0.205101	5.26036	962.071		0.035164	0.00530783	7.70162	1234.75		0.0289017	0.0148506	10.6544	1234.75		0.0289017	0.0410263	6.75418	1016.93		0.686639	0.195213	1.46409
CCL22	n	n	16.363	5.22755	13.39		16.2785	5.35138	13.3		17.3958	5.35747	13.67		17.7819	5.44326	16.525		16.8379	5.37125	13.5		16.8043	5.33027	13.6		0.953453	0.835535	1.06028	1.06437		0.489646	0.69186	0.488737	0.823591		0.717136	0.65104	0.373994	0.113834		0.717136	0.947089	0.719495	0.926588		0.460525	0.769875	0.460951
CCL28	n	n	7.25677	0.422401	7.19		7.3371	0.53216	7.35		7.2029	0.753181	7.16		7.18882	0.938282	7.16		7.28458	0.69685	7.29		7.27	0.650264	7.275		0.512908	0.602395	0.945846	0.895025		0.729553	0.612208	1.03805	1.02101		0.842383	0.589889	1.04823	1.02101		0.842383	0.90807	0.980909	0.933033		0.421039	0.32088	1.09748
CCL3	y	n	8.90871	0.903433	8.93		8.82968	0.640825	8.86		8.51871	1.3967	8.62		8.21647	1.61887	8.61		8.6125	1.11451	8.81		8.67419	1.089	8.8		0.692575	0.587792	1.05631	1.04972		0.196739	0.272124	1.31039	1.23971		0.219032	0.167673	1.61579	1.24833		0.219032	0.301051	1.22791	1.08673		0.264354	0.422235	1.24054
CCL4	n	n	5.68742	0.919659	5.72		5.76194	0.720007	5.81		5.75613	0.938174	5.65		5.79412	1.01194	5.64		5.77333	0.824465	5.69		5.75903	0.829358	5.69		0.723672	0.597518	0.949661	0.939523		0.771906	0.714323	0.95349	1.04972		0.666836	0.888559	0.928711	1.05702		0.666836	0.654997	0.942187	1.02101		0.978282	0.977533	1.00403
CCL5	n	n	0.65037	0.797956	0.78		0.865556	0.530111	0.83		0.499615	0.798982	0.64		0.45625	0.917597	0.605		0.713256	0.717458	0.75		0.686038	0.693922	0.74		0.248469	0.421014	0.861436	0.965936		0.495103	0.487647	1.11015	1.10191		0.733548	0.497404	1.14403	1.12896		0.733548	0.818646	0.957347	1.02101		0.0540659	0.137289	1.28872
CCND1	n	n	11.5071	2.45667	11.09		11.6084	2.42671	11.24		12.029	3.30391	11.17		11.7141	3.36167	10.98		11.6458	2.75837	11.12		11.8187	2.88263	11.235		0.870817	0.672749	0.932199	0.90125		0.483026	0.530974	0.696437	0.946058		0.820522	0.787569	0.866324	1.07923		0.820522	0.864466	0.908314	0.97942		0.569915	0.698626	0.74709
CCR10	n	n	11.6381	1.1598	11.48		11.4955	1.39537	11.58		11.443	1.12721	11.475		11.145	1.04424	11.31		11.3762	1.28592	11.53		11.4697	1.2603	11.52		0.663305	0.587768	1.10388	0.933033		0.50811	0.539768	1.14478	1.00347		0.363325	0.261581	1.40743	1.12506		0.363325	0.363463	1.19905	0.965936		0.872426	1	1.03705
CCR2	y	n	4.23323	0.59112	4.04		4.297	0.834977	4.14		3.82533	1.09686	3.87		3.61353	1.20138	3.58		4.04979	1.02555	4.06		4.06117	0.995291	4.05		0.731172	0.817443	0.956758	0.933033		0.0744298	0.073623	1.32675	1.12506		0.370508	0.0263899	1.53655	1.37554		0.370508	0.377099	1.13559	0.986233		0.065961	0.084965	1.38671
CCR3	n	n	11.7258	3.9398	10.39		11.4852	2.52776	11.23		10.8029	1.52915	10.62		10.9212	1.47222	10.55		11.2854	2.21147	11.185		11.144	2.10016	10.895		0.775685	0.307374	1.18152	0.558644		0.228791	0.977535	1.89593	0.852635		0.526701	0.880049	1.7467	0.895025		0.526701	0.421831	1.35697	0.576343		0.203451	0.356428	1.60465
CCR4	n	n	6.23903	0.669872	6.14		6.18742	0.580092	6.21		6.12419	0.646786	6.27		5.97412	0.737412	5.86		6.11188	0.64073	6.195		6.15581	0.610121	6.22		0.746843	0.977535	1.03642	0.952638		0.49494	0.672706	1.08285	0.913831		0.400118	0.290757	1.20156	1.21419		0.400118	0.605079	1.09214	0.962594		0.686786	0.871366	1.0448
CCR5	n	n	7.65259	3.34744	6.91		6.99148	0.94165	6.59		7.0116	0.78494	6.97		7.06875	0.833738	7.005		7.02023	0.893643	6.97		7.00115	0.861448	6.92		0.327784	0.568031	1.5813	1.24833		0.355132	0.826012	1.5594	0.959264		0.242818	0.909964	1.49884	0.936272		0.242818	0.735473	1.5501	0.959264		0.93393	0.714116	0.986152
CCR7	n	n	5.64323	0.660229	5.63		5.88226	1.30489	5.58		5.69839	0.877911	5.63		5.81706	0.963099	5.78		5.85917	1.18474	5.645		5.79032	1.10682	5.605		0.366434	0.910321	0.847313	1.03526		0.78075	0.915901	0.962487	1		0.357873	0.612395	0.886484	0.90125		0.357873	0.747975	0.860984	0.989657		0.51757	0.92708	1.13593
CCRL1	n	n	11.431	1.23019	11.09		11.519	1.06819	11.34		11.3827	2.40967	11.14		11.5759	3.09564	11.14		11.5396	2.01329	11.17		11.4508	1.84922	11.155		0.76674	0.696896	0.940805	0.840896		0.921414	0.359594	1.03405	0.965936		0.788855	0.406559	0.904433	0.965936		0.788855	0.910572	0.927483	0.946058		0.777956	0.143243	1.09911
CCRL2	n	n	9.12419	0.761922	9.05		9.21548	0.814378	8.99		8.90129	0.729697	8.88		8.75647	0.802433	8.57		9.05292	0.831712	8.97		9.05839	0.783019	8.97		0.650204	0.915904	0.938683	1.04247		0.244084	0.281439	1.16708	1.12506		0.701919	0.131281	1.29031	1.39474		0.701919	0.533597	1.05065	1.05702		0.114891	0.185641	1.24332
CD14	n	n	2.63185	0.447876	2.64		2.68852	0.601451	2.66		2.27769	0.88175	2.195		2.16875	1.01251	2.33		2.49512	0.809133	2.55		2.48698	0.77308	2.54		0.696179	0.896743	0.961483	0.986233		0.0695423	0.13499	1.27824	1.36131		0.424847	0.182901	1.3785	1.23971		0.424847	0.461671	1.09941	1.06437		0.0521707	0.132667	1.32945
CD160	n	n	6.52968	0.830929	6.4		6.5771	0.707965	6.74		6.95516	1.09783	6.85		6.85882	1.30102	6.83		6.67687	0.956394	6.785		6.76613	0.935711	6.82		0.809715	0.693408	0.967666	0.790041		0.0904758	0.0938118	0.744589	0.732043		0.484581	0.47673	0.796007	0.742262		0.484581	0.536884	0.903003	0.765779		0.112344	0.172042	0.769469
CD163	n	n	4.8063	0.439914	4.86		4.80778	0.6613	4.81		4.57923	0.788603	4.77		4.41125	0.893561	4.77		4.66023	0.770385	4.79		4.69566	0.728665	4.79		0.992304	0.748894	0.998974	1.03526		0.199129	0.669336	1.17045	1.06437		0.373307	0.327057	1.31498	1.06437		0.373307	0.484015	1.10655	1.04972		0.25759	0.656451	1.17165
CD164	n	n	3.83444	0.364874	3.84		3.99037	0.488612	3.97		3.79	0.584587	3.69		3.695	0.476585	3.65		3.88047	0.499781	3.79		3.89404	0.541064	3.79		0.189774	0.336916	0.897556	0.913831		0.741618	0.209532	1.03129	1.10957		0.680349	0.110507	1.10148	1.14076		0.680349	0.927885	0.968604	1.03526		0.184766	0.135387	1.14899
CD19	y	n	7.84815	0.892012	7.81		7.5837	1.2088	7.82		7.49538	1.19778	7.405		7.39062	1.20689	7.39		7.51186	1.19736	7.71		7.54038	1.19262	7.63		0.36459	0.849069	1.20117	0.993092		0.228387	0.243809	1.277	1.32409		0.213558	0.252835	1.37318	1.33793		0.213558	0.491568	1.2625	1.07177		0.79047	0.449498	1.06313
CD1C	n	n	6.92129	0.549113	6.87		6.98516	0.485763	6.98		7.12194	0.66289	7.07		6.94706	0.567822	7.03		6.97167	0.510604	6.995		7.05355	0.580441	7.05		0.629397	0.526321	0.956694	0.926588		0.199315	0.188019	0.870161	0.870551		0.678789	0.863057	0.982297	0.895025		0.678789	0.591119	0.965684	0.917004		0.357829	0.398193	0.909551
CD1D	n	n	6.37129	3.29743	5.84		5.92548	0.501457	6		5.71839	0.583627	5.7		5.61765	0.627998	5.67		5.81646	0.562939	5.815		5.82194	0.549622	5.78		0.459664	0.438683	1.36208	0.895025		0.282014	0.494667	1.57233	1.10191		0.256128	0.376695	1.68605	1.12506		0.256128	0.892173	1.469	1.01748		0.13924	0.161232	1.15436
CD2	n	n	4.94355	0.507632	4.9		5.02839	0.507163	4.96		4.97903	0.6325	4.89		4.91824	0.735835	4.88		4.98937	0.592738	4.905		5.00371	0.569093	4.94		0.512875	0.735427	0.94289	0.959264		0.808369	0.865818	0.975704	1.00696		0.723972	0.376656	1.0177	1.01396		0.723972	0.868407	0.968735	0.99654		0.735829	0.612253	1.0348
CD209	n	n	10.6471	0.89201	10.47		10.5243	0.878249	10.43		10.9761	2.56567	10.49		10.91	3.30885	10.08		10.6638	2.08075	10.34		10.7539	1.9277	10.49		0.590228	0.885283	1.08882	1.02811		0.502626	0.827249	0.79607	0.986233		0.966437	0.211152	0.833409	1.31039		0.966437	0.484262	0.988469	1.09429		0.364507	0.988489	0.731132
CD22	n	n	6.57032	0.743028	6.5		6.70355	0.895885	6.94		6.71581	0.996446	6.58		6.69529	1.05183	6.56		6.70063	0.94284	6.8		6.70968	0.939723	6.725		0.52635	0.185674	0.91179	0.737135		0.517098	0.573318	0.904076	0.946058		0.517841	0.690014	0.917022	0.959264		0.517841	0.256545	0.91364	0.812252		0.959547	0.683062	0.991539
CD24	n	n	7.80097	0.834799	7.79		7.87548	1.10256	7.97		7.93	1.03925	7.86		7.90765	0.834982	7.6		7.88687	1.00674	7.945		7.90274	1.06291	7.895		0.765211	0.56852	0.949661	0.882703		0.59192	0.719582	0.914445	0.952638		0.69381	0.795869	0.928723	1.14076		0.69381	0.594614	0.942192	0.898132		0.841899	0.994383	0.962917
CD244	n	n	5.49556	1.08324	5.49		6.46593	3.48267	5.41		5.26346	0.731459	5.26		5.09188	0.633406	5.18		5.95465	2.84663	5.21		5.87604	2.58651	5.31		0.172738	0.153454	0.510375	1.05702		0.366795	0.563039	1.17454	1.17283		0.42614	0.227677	1.32288	1.23971		0.42614	0.681613	0.727442	1.21419		0.0908149	0.107345	2.30132
CD247	n	n	3.34519	0.861592	3.27		3.2563	0.824258	3.26		3.2036	1.0115	3.21		3.36625	1.13124	3.265		3.29721	0.938356	3.26		3.23096	0.910245	3.255		0.700068	0.729303	1.06355	1.00696		0.588398	0.458193	1.10312	1.04247		0.830595	0.929918	0.985505	1.00347		0.830595	0.772124	1.03381	1.00696		0.837151	0.653599	1.0372
CD27	n	n	8.25484	1.98347	7.58		7.99967	1.36003	7.89		8.45167	2.48066	7.745		8.15	2.22507	7.34		8.05404	1.70103	7.69		8.22567	1.99645	7.79		0.561373	0.942497	1.19348	0.806642		0.732938	1	0.872467	0.891929		0.634434	0.65854	1.07537	1.18099		0.634434	0.79064	1.14933	0.926588		0.385124	0.964621	0.731029
CD28	y	n	5.97185	0.611279	6.01		5.81185	0.813558	5.85		5.54885	1.0117	5.56		5.52625	1.23087	5.535		5.70558	0.985053	5.73		5.68283	0.916866	5.7		0.41766	0.431186	1.11729	1.11729		0.0700611	0.0592909	1.34072	1.36604		0.212433	0.138211	1.36188	1.38992		0.212433	0.205183	1.20269	1.21419		0.300999	0.487717	1.19998
CD34	y	n	13.8723	4.86585	11.55		14.1719	4.65641	12.27		14.0223	4.26013	12.88		14.4253	4.34171	12.88		14.2617	4.50243	12.505		14.0971	4.42659	12.67		0.805178	0.494705	0.812434	0.607097		0.897681	0.212747	0.90125	0.397768		0.717116	0.295721	0.681584	0.397768		0.717116	0.3276	0.763442	0.515842		0.895389	0.662505	1.10932
CD37	n	n	3.2	0.404541	3.26		3.17226	0.358977	3.26		3.21097	0.621725	3.32		3.07765	0.705421	3.22		3.13875	0.503733	3.245		3.19161	0.503845	3.295		0.776177	0.406037	1.01942	1		0.934661	0.481361	0.992427	0.959264		0.571356	0.897057	1.08851	1.02811		0.571356	0.510669	1.04337	1.01045		0.765055	0.23685	0.973525
CD38	n	n	7.45968	0.634547	7.56		7.22935	0.604692	7.23		7.20742	0.940532	7.47		7.20765	1.10903	7.53		7.22167	0.807595	7.24		7.21839	0.78422	7.275		0.14868	0.139301	1.1731	1.25701		0.220566	0.352762	1.19107	1.06437		0.16957	0.546091	1.19088	1.02101		0.16957	0.180095	1.17937	1.24833		0.913387	0.751392	1.01532
CD3D	n	n	3.33407	0.404354	3.34		3.21593	0.682209	3.21		3.24615	0.664609	3.14		3.35437	0.694223	3.22		3.26744	0.681777	3.21		3.23075	0.667305	3.16		0.442359	0.377561	1.08534	1.09429		0.561583	0.327758	1.06284	1.1487		0.647738	0.597718	0.986027	1.08673		0.647738	0.381665	1.04727	1.09429		0.87092	0.872757	0.979266
CD3E	n	n	2.55968	0.526279	2.7		2.70097	0.542048	2.69		2.5429	0.595081	2.52		2.55059	0.707668	2.45		2.64771	0.60275	2.645		2.62194	0.570093	2.635		0.301935	0.582862	0.906708	1.00696		0.906805	0.300695	1.01169	1.13288		0.507782	0.248699	1.00632	1.18921		0.507782	0.888199	0.940806	1.03886		0.278622	0.124853	1.11579
CD3G	n	n	3.69097	0.518815	3.75		3.72032	0.587795	3.73		3.65871	0.687773	3.72		3.68529	0.70247	3.72		3.70792	0.623545	3.725		3.68952	0.635234	3.725		0.83557	0.921486	0.979858	1.01396		0.835563	0.735424	1.02261	1.02101		0.900261	0.642979	1.00394	1.02101		0.900261	0.888202	0.988321	1.01748		0.7059	0.719555	1.04363
CD4	n	n	3.76	0.342513	3.75		3.81185	0.471022	3.85		3.75731	0.546052	3.88		3.68563	0.642048	3.78		3.76488	0.537008	3.85		3.78509	0.505016	3.86		0.64556	0.591702	0.964697	0.933033		0.982859	0.44948	1.00187	0.913831		0.966526	0.734401	1.0529	0.97942		0.966526	0.58712	0.996621	0.933033		0.698267	0.907915	1.03853
CD40	n	n	6.41968	0.421659	6.37		6.41935	0.473307	6.57		6.28258	0.854884	6.29		6.07706	0.898226	6.24		6.29813	0.667098	6.43		6.35097	0.688731	6.415		0.997749	0.647194	1.00022	0.870551		0.426415	0.464037	1.09969	1.05702		0.369073	0.227258	1.26806	1.09429		0.369073	0.817346	1.0879	0.959264		0.438852	0.41011	1.09944
CD40LG	n	n	6.16778	0.585809	6.24		6.07074	0.670889	6.27		6.2304	0.912978	6.05		6.21125	1.00222	5.975		6.12302	0.801301	6.26		6.1475	0.792588	6.265		0.573745	0.842284	1.06957	0.97942		0.76798	0.686966	0.957522	1.14076		0.802661	0.949908	0.970317	1.20164		0.802661	0.91831	1.03151	0.986233		0.473441	0.35498	0.895236
CD44	n	n	1.73161	0.353158	1.79		1.78516	0.396315	1.83		1.61323	0.580755	1.69		1.50471	0.679532	1.69		1.68583	0.52519	1.77		1.69919	0.50063	1.765		0.576445	0.499099	0.963563	0.972655		0.336058	0.627116	1.08552	1.07177		0.670892	0.37089	1.17032	1.07177		0.670892	0.951957	1.03224	1.01396		0.178432	0.251161	1.12657
CD5	n	n	4.75323	0.378386	4.69		4.68774	0.522479	4.67		4.70581	0.612012	4.61		4.65235	0.759437	4.57		4.67521	0.608996	4.65		4.69677	0.5644	4.65		0.574061	0.587731	1.04644	1.01396		0.714962	0.360063	1.03341	1.05702		0.525738	0.192083	1.07242	1.08673		0.525738	0.317728	1.05557	1.02811		0.90095	0.805363	0.987557
CD6	n	n	4.20419	0.418535	4.2		4.15	0.490347	4.1		4.28194	0.558566	4.16		4.21471	0.651883	4.07		4.17292	0.546914	4.085		4.21597	0.525465	4.125		0.641451	0.217897	1.03828	1.07177		0.537507	0.735401	0.94754	1.02811		0.787089	0.184803	0.99274	1.09429		0.787089	0.133281	1.02192	1.08298		0.326961	0.367477	0.912606
CD68	n	n	2.03148	0.451252	2.08		2.10963	0.505953	2.03		1.92154	0.716802	2.055		1.75313	0.762257	1.975		1.97698	0.62959	2.03		2.01736	0.6197	2.03		0.551796	0.842281	0.947273	1.03526		0.505299	0.73525	1.07919	1.01748		0.697194	0.291074	1.21281	1.07549		0.697194	0.717324	1.0385	1.03526		0.273477	0.504558	1.13926
CD69	n	n	5.59516	0.846108	5.65		5.7729	0.790882	5.94		5.75097	0.946916	5.8		5.81118	1.07495	6.2		5.78646	0.890485	5.965		5.76194	0.865285	5.89		0.396248	0.447092	0.884086	0.817902		0.497148	0.512643	0.89763	0.90125		0.344833	0.483493	0.86094	0.68302		0.344833	0.382361	0.875818	0.803851		0.921475	0.904743	1.01532
CD7	n	n	3.53548	0.49274	3.47		3.45419	0.572799	3.57		3.38097	0.688444	3.39		3.36941	0.876573	3.39		3.42417	0.687517	3.535		3.41758	0.629139	3.525		0.551413	0.955087	1.05796	0.933033		0.313623	0.35272	1.11305	1.05702		0.437475	0.425036	1.122	1.05702		0.437475	0.744175	1.08021	0.955945		0.650578	0.521746	1.05207
CD70	n	n	14.9004	3.66553	12.98		16.4763	5.19455	14.17		14.7133	3.84366	13.34		13.5212	3.30862	12.48		15.3345	4.74419	13.235		15.5948	4.61262	13.57		0.203441	0.426114	0.335428	0.438303		0.855523	0.591745	1.13842	0.779165		0.685641	0.128872	2.60123	1.41421		0.685641	0.845048	0.740117	0.837987		0.162266	0.29128	3.39394
CD72	n	n	8.42323	0.648431	8.41		8.2	1.07631	8.46		8.44533	0.797335	8.57		8.46706	0.817609	8.54		8.29458	0.9918	8.475		8.32066	0.94963	8.48		0.32658	0.642206	1.16734	0.965936		0.905688	0.767409	0.984793	0.895025		0.52495	0.787557	0.970074	0.913831		0.52495	0.840843	1.09326	0.955945		0.317148	0.466239	0.843621
CD74	n	n	1.28968	5.97254	-0.25		0.563548	4.22354	-0.14		-0.241935	0.58994	-0.17		-0.363529	0.707592	-0.21		0.235208	3.4289	-0.145		0.160806	3.01811	-0.155		0.582531	0.508115	1.65419	0.926588		0.160523	0.893575	2.89109	0.946058		0.321944	0.642871	3.14532	0.972655		0.321944	0.801769	2.07695	0.929805		0.297184	0.540149	1.74773
CD79A	n	n	3.40935	0.732762	3.42		3.28065	0.964233	3.43		3.26484	0.908863	3.21		3.08824	0.89685	2.97		3.2125	0.935907	3.375		3.27274	0.92928	3.375		0.556255	0.810831	1.09332	0.993092		0.493346	0.442896	1.10536	1.15669		0.324992	0.223199	1.2493	1.36604		0.324992	0.45747	1.1462	1.03168		0.947267	0.540246	1.01102
CD79B	n	n	4.72581	0.493793	4.68		4.65767	0.742441	4.795		4.67533	0.678455	4.755		4.55471	0.697801	4.29		4.62043	0.720676	4.75		4.6665	0.705172	4.775		0.673563	0.936755	1.04836	0.923382		0.740306	0.817431	1.0356	0.949342		0.4794	0.359538	1.12592	1.31039		0.4794	0.709368	1.07578	0.952638		0.923684	0.952837	0.987829
CD80	y	n	11.483	2.24273	10.94		10.8589	1.32322	10.67		10.8185	1.3688	10.69		10.7025	1.17592	10.58		10.8007	1.25841	10.62		10.8391	1.33291	10.67		0.218598	0.200424	1.54122	1.20581		0.200845	0.0751479	1.58502	1.18921		0.107457	0.0684379	1.71768	1.28343		0.107457	0.0761015	1.60466	1.24833		0.91337	0.789537	1.02842
CD82	n	n	5.51387	0.346205	5.53		5.48484	0.422649	5.5		5.35387	0.642602	5.48		5.27294	0.749331	5.52		5.40979	0.561834	5.51		5.41935	0.54341	5.49		0.768353	0.617144	1.02033	1.02101		0.227069	0.317405	1.11729	1.03526		0.358765	0.348201	1.18175	1.00696		0.358765	0.424684	1.07481	1.01396		0.346895	0.554269	1.09503
CD83	n	n	7.69481	0.686834	7.68		7.44444	0.712192	7.47		7.26	0.992165	7.38		7.18063	1.15108	7.445		7.34628	0.896578	7.47		7.35396	0.857636	7.46		0.194323	0.166327	1.18951	1.15669		0.0685088	0.113274	1.35174	1.23114		0.0890175	0.148469	1.42819	1.17691		0.0890175	0.0958875	1.27327	1.15669		0.439147	0.755508	1.13638
CD86	n	n	5.36161	0.45721	5.34		5.43258	0.517056	5.4		5.22452	0.664955	5.37		5.10706	0.746188	5.38		5.31729	0.620442	5.39		5.32855	0.59995	5.375		0.569135	0.662493	0.951999	0.959264		0.34799	0.442862	1.09969	0.97942		0.733314	0.470125	1.19297	0.972655		0.733314	0.983978	1.0312	0.965936		0.17415	0.174219	1.15514
CD8A	n	n	3.53968	0.870408	3.39		3.65452	0.869731	3.61		3.55065	0.926873	3.5		3.38176	1.03797	3.33		3.55792	0.931117	3.38		3.60258	0.892895	3.535		0.605228	0.612244	0.923486	0.858565		0.961854	0.988766	0.992427	0.926588		0.930752	0.376669	1.11567	1.04247		0.930752	0.96396	0.987437	1.00696		0.650746	0.647248	1.07465
CD8B	n	n	4.8737	0.656466	4.73		4.75593	0.812859	4.64		4.8212	0.838502	4.69		4.885	0.967891	4.615		4.80395	0.864634	4.64		4.78731	0.8178	4.66		0.560592	0.354653	1.08506	1.06437		0.801745	0.5274	1.03706	1.02811		0.7208	0.633031	0.992201	1.08298		0.7208	0.378403	1.04953	1.06437		0.776846	0.755494	0.955764
CD96	n	n	5.1637	0.570143	5.17		5.24	0.557115	5.16		4.99846	0.688823	5.085		4.99875	0.80119	5.085		5.15023	0.659782	5.15		5.12151	0.631002	5.15		0.62105	0.889914	0.948489	1.00696		0.34514	0.359448	1.12135	1.06069		0.930534	0.489523	1.12113	1.06069		0.930534	0.818659	1.00938	1.01396		0.165746	0.341074	1.18225
CDA	y	n	5.60852	0.545997	5.64		5.70148	0.620928	5.47		5.60692	1.0649	5.6		5.38312	1.05166	5.6		5.58302	0.811118	5.55		5.65509	0.860379	5.55		0.561604	0.709904	0.937595	1.12506		0.99452	0.810166	1.00111	1.02811		0.885973	0.880155	1.1691	1.02811		0.885973	0.85637	1.01783	1.06437		0.693223	0.893833	1.06774
CDH1	n	n	13.0071	4.76219	11.03		13.3313	4.77538	11.54		11.3706	2.94986	10.75		11.6876	3.772	10.75		12.7492	4.47555	11.08		12.351	4.05851	11.08		0.789889	0.617219	0.798745	0.702222		0.109082	0.220625	3.109	1.21419		0.807946	0.248776	2.49571	1.21419		0.807946	0.860525	1.19576	0.965936		0.0564855	0.0487182	3.89236
CDK2	y	n	7.22935	0.450917	7.3		7.06567	0.394634	7.07		7.02355	0.748975	6.99		6.92412	0.570724	6.99		7.01447	0.464977	7.04		7.04426	0.596829	7.01		0.137214	0.0658285	1.12015	1.17283		0.194946	0.0194171	1.15333	1.23971		0.046772	0.0652532	1.23562	1.23971		0.046772	0.0292443	1.16061	1.19748		0.785489	0.431684	1.02962
CDKN1A	y	n	5.59839	0.660293	5.62		5.92452	0.599087	6		5.52	1.02566	5.69		5.38647	1.2193	5.69		5.73396	0.896002	5.83		5.72226	0.85759	5.83		0.0461053	0.0620942	0.797674	0.768438		0.721756	0.988766	1.05584	0.952638		0.471078	0.730126	1.15823	0.952638		0.471078	0.244113	0.910309	0.864537		0.0627601	0.167625	1.32364
CDKN1B	n	n	2.84667	0.45214	2.87		2.89481	0.428148	2.92		2.61385	0.494345	2.74		2.59687	0.584394	2.75		2.78395	0.506638	2.87		2.75698	0.478803	2.81		0.689491	0.801856	0.967177	0.965936		0.079349	0.0255022	1.17513	1.09429		0.601321	0.0873882	1.18904	1.08673		0.601321	0.522403	1.04443	1		0.0312994	0.0267221	1.21501
CDKN2A	y	n	9.16226	0.788064	8.95		8.898	0.701503	8.875		8.49677	0.959855	8.65		8.40353	0.847422	8.45		8.71915	0.785938	8.76		8.6941	0.859894	8.73		0.172271	0.139202	1.20102	1.05336		0.00411656	0.00435646	1.5861	1.23114		0.0172759	0.00578741	1.692	1.41421		0.0172759	0.0183383	1.35953	1.14076		0.0680478	0.127992	1.32063
CEBPB	n	n	2.79806	0.452124	2.83		2.85903	0.478173	2.82		2.52226	0.682557	2.61		2.30235	0.800754	2.5		2.66187	0.660772	2.715		2.69065	0.608599	2.73		0.607871	0.549558	0.958621	1.00696		0.0655719	0.106896	1.21067	1.16473		0.31823	0.0271047	1.41002	1.25701		0.31823	0.550205	1.099	1.08298		0.0281319	0.0620811	1.26293
CEBPE	n	n	12.6377	3.177	11.82		11.588	1.00112	11.605		11.9259	2.39067	11.36		12.2487	3.05046	11.625		11.8178	1.96186	11.605		11.7541	1.81363	11.51		0.0891759	0.254391	2.07016	1.1607		0.333377	0.225105	1.63794	1.37554		0.165461	0.431974	1.30948	1.14472		0.165461	0.234306	1.7653	1.1607		0.479175	0.606183	0.791213
CEBPG	n	n	6.5863	0.643238	6.58		7.30259	2.00133	6.62		6.96292	3.46076	6.265		7.13438	4.24408	6.16		7.24	2.9865	6.42		7.14275	2.7607	6.45		0.0824963	0.516437	0.608658	0.972655		0.58111	0.102548	0.77024	1.24401		0.267364	0.0244892	0.68393	1.33793		0.267364	0.53429	0.635646	1.11729		0.665466	0.0424646	1.26547
CFL1	n	n	1.92032	0.476805	1.99		1.95581	0.478217	2.12		1.77129	0.698574	1.91		1.64294	0.754981	1.91		1.845	0.602396	2.035		1.86355	0.600937	2.01		0.770869	0.587655	0.975704	0.913831		0.330495	0.307301	1.10883	1.05702		0.558883	0.174331	1.21199	1.05702		0.558883	0.809542	1.0536	0.96929		0.229686	0.165447	1.13644
CHST15	n	n	5.82774	0.461546	5.89		5.88484	0.60931	5.77		5.64774	0.772	5.71		5.51824	0.865782	5.66		5.755	0.723564	5.67		5.76629	0.699984	5.74		0.678973	0.77286	0.961196	1.08673		0.269622	0.310643	1.13288	1.13288		0.620204	0.0925974	1.23928	1.17283		0.620204	0.320184	1.05171	1.16473		0.184567	0.422235	1.17862
CHUK	n	n	7.0937	0.517332	7.08		7.06519	0.541908	6.91		6.795	0.492993	6.87		6.78	0.565697	6.85		6.95907	0.561727	6.91		6.93264	0.531294	6.9		0.843978	0.67164	1.01996	1.12506		0.0362907	0.0443142	1.23004	1.15669		0.31811	0.076431	1.24289	1.17283		0.31811	0.249142	1.09781	1.12506		0.063574	0.154473	1.20596
CKLF	n	n	5.08419	0.419426	4.98		5.11516	0.346361	5.06		5.00645	0.43707	4.98		4.82412	0.449487	4.87		5.01208	0.406375	5.01		5.06081	0.394907	5.03		0.75236	0.451225	0.978764	0.946058		0.477657	0.821751	1.05536	1		0.449272	0.139715	1.19754	1.07923		0.449272	0.884229	1.05125	0.97942		0.282106	0.324244	1.07826
CLCF1	n	n	8.65258	0.596914	8.73		8.76645	0.659371	8.67		8.70613	0.554375	8.59		8.61765	0.55824	8.54		8.71375	0.623517	8.58		8.73629	0.604891	8.61		0.478716	0.955085	0.924105	1.04247		0.715665	0.994382	0.963563	1.10191		0.66632	0.546081	1.02451	1.14076		0.66632	0.813458	0.958487	1.10957		0.698007	0.960695	1.0427
CLEC3B	n	n	15.83	4.28393	13.97		16.4889	4.35941	14.47		17.33	4.7756	14.55		16.7735	4.58011	14.55		16.5989	4.39503	14.515		16.9094	4.54875	14.515		0.577776	0.279532	0.633366	0.707107		0.229888	0.359177	0.353553	0.668964		0.472477	0.579294	0.519959	0.668964		0.472477	0.308344	0.58688	0.685391		0.502091	0.883082	0.558213
CMTM1	n	n	10.9429	1.17276	10.88		11.1755	2.4745	10.78		10.946	2.31702	10.405		11.3971	2.83878	10.84		11.254	2.58133	10.81		11.0626	2.38113	10.63		0.638003	0.735436	0.851111	1.07177		0.994742	0.257397	0.997856	1.38992		0.531067	0.94843	0.729937	1.02811		0.531067	0.782455	0.806052	1.04972		0.710039	0.535025	1.17242
CR2	n	n	8.26037	0.720814	8.1		8.45296	1.02203	8.64		8.62148	1.35857	8.39		8.50118	0.858144	8.39		8.47159	0.951926	8.45		8.53722	1.19377	8.45		0.427248	0.46212	0.875032	0.687771		0.227947	0.35458	0.778565	0.817902		0.325265	0.328784	0.846272	0.817902		0.325265	0.322591	0.863806	0.784584		0.608691	0.972396	0.889756
CREB1	n	n	5.48323	0.412192	5.49		5.51161	0.40356	5.59		5.25355	0.571971	5.38		5.14471	0.667309	5.25		5.38167	0.535717	5.505		5.38258	0.50785	5.49		0.785034	0.719538	0.980516	0.933033		0.0747044	0.0748894	1.17257	1.07923		0.372438	0.0395027	1.26446	1.18099		0.372438	0.485219	1.07293	0.989657		0.0444797	0.0545733	1.19587
CREBBP	y	n	3.95258	0.287135	4		3.93226	0.261262	3.98		3.7829	0.42556	3.82		3.69647	0.517155	3.77		3.84875	0.384191	3.895		3.85758	0.358195	3.89		0.771696	0.526311	1.01419	1.01396		0.0706797	0.0582222	1.12481	1.13288		0.201263	0.0345875	1.19425	1.17283		0.201263	0.149584	1.07462	1.07549		0.101071	0.202527	1.10907
CSF1	n	n	8.30741	0.604576	8.25		8.20704	0.644323	8.18		8.14	0.585033	8.155		8.15812	0.566253	8.23		8.18884	0.609989	8.18		8.17415	0.610959	8.18		0.557562	0.319766	1.07205	1.04972		0.310742	0.297914	1.12304	1.06807		0.429776	0.521679	1.10902	1.01396		0.429776	0.313654	1.08566	1.04972		0.693698	0.858757	1.04756
CSF1R	n	n	4.93452	0.506391	4.97		5.75258	3.47213	4.96		5.01774	0.926206	5.08		4.71765	0.812554	5.06		5.38604	2.85834	4.975		5.38516	2.54718	5.04		0.199227	0.455494	0.567202	1.00696		0.662257	0.535548	0.943945	0.926588		0.387628	0.53887	1.16221	0.939523		0.387628	0.80956	0.731269	0.99654		0.259419	0.955087	1.66421
CSF2	n	n	17.2497	5.35381	13.76		17.0194	5.29525	13.64		17.3194	5.38563	13.73		16.7082	5.49699	13.51		16.9092	5.31101	13.59		17.1694	5.29883	13.685		0.865347	0.860299	1.1731	1.08673		0.959426	0.966307	0.952851	1.02101		0.782231	0.666342	1.45543	1.18921		0.782231	0.740383	1.2662	1.12506		0.825723	0.938275	0.812252
CTBP1	n	n	6.27852	0.363611	6.32		6.3763	0.333411	6.41		6.27	0.551773	6.33		6.18824	0.568861	6.17		6.30364	0.44295	6.36		6.32315	0.454715	6.405		0.307837	0.191409	0.934471	0.939523		0.946851	0.80189	1.00592	0.993092		0.805122	0.42626	1.06458	1.10957		0.805122	0.618803	0.98274	0.972655		0.395515	0.4361	1.07646
CTGF	y	n	19.2637	5.1638	23.27		16.9959	5.21206	13.79		18.6093	5.40228	22.16		18.0959	5.74371	21.84		17.4209	5.38467	14.415		17.8026	5.32038	14.9		0.114312	0.168991	4.81581	714.109		0.650978	0.684328	1.57401	2.15846		0.15965	0.40562	2.24672	2.69447		0.15965	0.17502	3.58704	463.042		0.269232	0.591738	0.326842
CTLA4	n	n	8.32581	0.582608	8.37		8.398	0.521678	8.48		8.30833	1.08746	8.145		8.2775	0.671352	8.26		8.35609	0.573575	8.38		8.35317	0.846806	8.26		0.612454	0.633987	0.951191	0.926588		0.937634	0.298892	1.01219	1.16878		0.822002	0.901708	1.03405	1.07923		0.822002	0.779115	0.97923	0.993092		0.685365	0.14326	1.06412
CTNNA1	n	n	5.40355	0.360773	5.48		5.42903	0.380652	5.47		5.22903	0.53534	5.4		5.09529	0.608801	5.32		5.31083	0.494652	5.415		5.32903	0.471561	5.45		0.78767	0.746022	0.982491	1.00696		0.137531	0.262933	1.12859	1.05702		0.371129	0.0884385	1.23821	1.11729		0.371129	0.577291	1.06638	1.04608		0.0952164	0.205056	1.1487
CTNNB1	n	n	5.01968	0.249993	5.03		5.02968	0.262773	4.99		4.92484	0.402118	4.95		4.77059	0.414329	4.76		4.93792	0.343796	4.94		4.97726	0.340993	4.965		0.87851	0.977531	0.993092	1.02811		0.269212	0.256958	1.06795	1.05702		0.256868	0.0198639	1.18846	1.20581		0.256868	0.289406	1.05831	1.06437		0.229066	0.278294	1.07537
CTNND1	n	n	6.20613	0.480407	6.16		6.48935	1.19121	6.16		6.22645	1.01185	6.16		5.99059	0.789679	6.18		6.31271	1.0845	6.17		6.3579	1.10406	6.16		0.224345	0.356367	0.821752	1		0.919872	0.966305	0.986012	1		0.608279	0.713949	1.16114	0.986233		0.608279	0.629819	0.928788	0.993092		0.352745	0.451276	1.19989
CTNND2	y	n	19.2756	4.83164	23.21		18.9115	4.74553	16.13		20.847	3.96691	22.87		20.4018	4.07107	22.87		19.4873	4.50805	22.82		19.8793	4.4409	22.87		0.781093	0.634214	1.28706	135.298		0.197235	0.401361	0.336463	1.26576		0.852255	0.961545	0.458118	1.26576		0.852255	0.722312	0.863509	1.31039		0.109984	0.544786	0.261421
CTSK	n	n	8.72556	0.95523	8.38		9.22222	1.90697	8.79		8.55111	0.719548	8.64		8.37294	0.548826	8.27		8.89409	1.57667	8.62		8.88667	1.4672	8.7		0.231747	0.426114	0.708742	0.752623		0.451904	0.603706	1.12853	0.835088		0.617921	0.242348	1.27687	1.07923		0.617921	0.981099	0.889746	0.846745		0.0930573	0.219238	1.5923
CTSL1	y	n	6.81226	0.688606	6.86		6.86871	0.710022	6.83		6.78742	0.675312	6.8		6.65176	0.658001	6.53		6.79187	0.692945	6.77		6.82806	0.688402	6.815		0.751759	0.966308	0.961626	1.02101		0.886463	0.652311	1.01737	1.04247		0.898504	0.184874	1.11767	1.25701		0.898504	0.56032	1.01423	1.06437		0.645827	0.549583	1.05796
CXCL1	y	n	12.86	3.05951	12.29		16.0977	5.39332	13.37		14.0881	5.42844	11.95		12.4124	4.54769	11.04		14.7925	5.3647	12.53		15.0929	5.46116	12.53		0.00510315	0.0095794	0.106009	0.473029		0.276894	0.657362	0.42689	1.26576		0.0725006	0.0807667	1.36381	2.37841		0.0725006	0.303403	0.261975	0.846745		0.148891	0.018699	4.02692
CXCL16	n	n	5.54194	0.532594	5.68		5.59903	0.446254	5.62		5.2829	0.920924	5.39		5.07118	1.11342	5.34		5.41208	0.783728	5.465		5.44097	0.735141	5.48		0.64895	0.882444	0.961196	1.04247		0.180281	0.197618	1.19668	1.22264		0.42109	0.0905164	1.38584	1.26576		0.42109	0.497855	1.09418	1.1607		0.0905922	0.141179	1.24499
CXCL2	n	n	11.48	2.36023	10.87		11.329	1.00684	11.33		10.8584	1.08974	10.85		10.4106	1.0081	10.46		11.0037	1.09091	11.075		11.0937	1.06718	11.195		0.744376	0.363812	1.11031	0.726986		0.188118	0.398241	1.53859	1.01396		0.228305	0.0286544	2.09858	1.32869		0.228305	0.714002	1.39112	0.867539		0.0824507	0.113221	1.38573
CXCL3	n	n	11.7793	3.21781	11.09		11.8033	3.28995	10.92		11.6973	3.61797	10.655		11.8735	4.42019	10.49		11.8305	3.71696	10.84		11.7513	3.42168	10.87		0.978418	0.917327	0.983452	1.12506		0.930843	0.510317	1.05845	1.35191		0.95296	0.270731	0.936746	1.51572		0.95296	0.534043	0.965136	1.18921		0.911503	0.408022	1.07626
CXCL5	n	n	5.32037	0.960979	5.35		5.42333	1.11688	5.46		5.72926	1.26067	5.79		5.43647	0.989242	5.62		5.42841	1.05756	5.555		5.5763	1.18972	5.595		0.717991	0.768652	0.931119	0.926588		0.185965	0.257098	0.753203	0.737135		0.666856	0.681963	0.922678	0.82932		0.666856	0.682785	0.927849	0.867539		0.349623	0.303242	0.808923
CXCL9	n	n	10.1567	1.01057	10.14		10.7263	2.72622	10.17		10.9822	2.76595	10.36		11.2612	3.4377	10.74		10.933	2.99344	10.26		10.8543	2.72319	10.32		0.313383	0.621951	0.67379	0.97942		0.151207	0.174399	0.564265	0.858565		0.198021	0.262269	0.46506	0.659754		0.198021	0.371151	0.583867	0.920188		0.733417	0.42614	0.837449
CXCR4	n	n	3.03613	0.843444	2.95		3.77633	3.86357	3.205		3.00345	0.933623	3.18		3.1425	1.0912	3.33		3.55587	3.17959	3.215		3.39644	2.83483	3.2		0.301829	0.578599	0.598655	0.837987		0.887228	0.964602	1.02291	0.852635		0.377613	0.61709	0.928922	0.768438		0.377613	0.522948	0.697497	0.832199		0.299143	0.660129	1.70868
CXCR5	n	n	7.15323	0.629467	7.09		7.11	0.759373	7.05		7.06097	0.840497	6.92		6.99294	0.92864	6.76		7.06854	0.815381	6.955		7.08548	0.794755	6.955		0.808061	0.573294	1.03042	1.02811		0.626502	0.386552	1.06604	1.12506		0.624791	0.365206	1.11751	1.25701		0.624791	0.407444	1.06046	1.09809		0.810369	0.632129	1.03457
CYSLTR1	n	n	5.86355	0.515057	5.78		5.79036	0.507941	5.645		5.893	0.609647	5.8		5.90176	0.700225	5.8		5.83244	0.582753	5.68		5.84345	0.560343	5.71		0.585403	0.563966	1.05204	1.09809		0.839007	1	0.979793	0.986233		0.811346	0.888553	0.973858	0.986233		0.811346	0.634286	1.02179	1.07177		0.490594	0.445627	0.931325
DAPK1	n	n	5.93258	0.534571	6.04		5.97929	0.463257	6		5.70667	0.6158	5.735		5.54824	0.675613	5.65		5.81644	0.5851	5.84		5.83828	0.559885	5.835		0.722546	0.885316	0.968145	1.02811		0.130962	0.135355	1.16952	1.23542		0.381497	0.0523261	1.30527	1.31039		0.381497	0.290471	1.08383	1.1487		0.0633048	0.102241	1.208
DLL1	y	n	10.6181	2.52293	10.18		10.1957	0.959485	10.235		12.3663	4.11575	11.425		13.5971	5.00737	11.7		11.4807	3.53043	10.46		11.3184	3.2018	10.445		0.408578	0.778846	1.34011	0.962594		0.0492838	0.0351697	0.297659	0.421908		0.246089	0.00618085	0.126833	0.348686		0.246089	0.253642	0.54996	0.823591		0.00865464	0.0199986	0.222115
DPP4	n	n	9.29407	1.46464	8.87		9.44556	1.73256	9.29		9.59538	1.93737	8.845		9.09647	1.58558	8.7		9.31068	1.66735	8.765		9.51906	1.81965	8.93		0.730029	0.788572	0.900325	0.747425		0.524874	0.879781	0.811515	1.01748		0.966128	0.426309	1.14679	1.12506		0.966128	0.840409	0.988554	1.07549		0.767651	0.943259	0.901357
DYM	y	n	5.37484	0.35376	5.43		5.39379	0.296858	5.4		5.21355	0.446748	5.27		5.19294	0.49136	5.26		5.31957	0.387665	5.34		5.30067	0.389301	5.345		0.823536	1	0.986948	1.02101		0.120308	0.141154	1.11829	1.11729		0.527229	0.253174	1.13437	1.12506		0.527229	0.581888	1.03906	1.06437		0.0727916	0.192902	1.13308
DYNC1LI2	y	n	7.74258	5.3245	6.15		7.96714	5.45914	6.165		8.125	6.04348	5.86		8.61294	6.91297	5.86		8.21111	5.98046	6		8.04879	5.71886	6		0.873572	0.721281	0.855855	0.989657		0.793882	0.288912	0.76715	1.22264		0.726802	0.0497809	0.54701	1.22264		0.726802	0.478817	0.7227	1.10957		0.917438	0.210286	0.896355
ECM1	n	n	11.7322	2.14702	11.44		12.2304	2.55158	11.57		11.6704	1.33894	11.83		11.4712	1.59403	11.635		11.9479	2.25292	11.57		11.9612	2.05975	11.74		0.441137	0.462171	0.708015	0.913831		0.902278	0.325557	1.04378	0.76313		0.692672	0.91101	1.19829	0.873573		0.692672	0.566559	0.861137	0.913831		0.332247	0.93431	1.47424
EDARADD	y	n	9.19258	0.965802	8.95		8.87724	0.814489	8.92		8.82387	0.946839	8.63		8.52118	0.703481	8.41		8.74565	0.786722	8.73		8.84967	0.878296	8.73		0.178345	0.248545	1.2443	1.02101		0.134307	0.0820753	1.2912	1.24833		0.0288019	0.0123934	1.59262	1.45397		0.0288019	0.0433474	1.36314	1.16473		0.816333	0.594335	1.03769
EDN1	y	n	15.1652	4.44964	13.39		13.7419	4.18772	12.08		15.7052	4.88705	13.69		16.8588	5.24184	13.81		14.9461	4.81505	12.445		14.7235	4.61532	12.665		0.231605	0.0213925	2.68204	2.47942		0.672921	0.869453	0.687771	0.812252		0.848752	0.447683	0.309146	0.747425		0.848752	0.231563	1.16397	1.92519		0.118996	0.0267957	0.256435
EIF3E	y	n	2.78774	0.250063	2.75		3.13067	1.80011	2.815		2.84097	0.390865	2.77		2.67	0.220256	2.75		2.96404	1.45251	2.76		2.98344	1.28993	2.8		0.297756	0.862536	0.788441	0.955945		0.525471	0.677813	0.963779	0.986233		0.506245	0.276032	1.08504	1		0.506245	0.697951	0.884969	0.993092		0.385011	0.976979	1.22239
ELK1	n	n	5.77387	0.426127	5.74		5.77	0.402956	5.86		5.64806	0.548716	5.68		5.62471	0.613587	5.67		5.71854	0.48656	5.795		5.70903	0.481363	5.795		0.970807	0.494656	1.00269	0.920188		0.317396	0.549548	1.09112	1.04247		0.606241	0.424998	1.10893	1.04972		0.606241	0.912044	1.0391	0.962594		0.322649	0.284523	1.08819
ENG	n	n	6.29613	0.471082	6.21		6.38613	0.411312	6.36		6.11226	0.64225	6.13		5.90529	0.690807	6.09		6.21583	0.569605	6.32		6.24919	0.552379	6.32		0.426134	0.152934	0.939523	0.90125		0.203619	0.60239	1.13593	1.05702		0.515485	0.151627	1.31115	1.08673		0.515485	0.729	1.05723	0.926588		0.050104	0.0573033	1.20905
ENPP2	y	n	14.1303	4.63146	12.42		12.4794	3.8503	11.54		13.1432	4.46288	11.46		13.3341	4.74751	11.46		12.7821	4.16006	11.5		12.8113	4.14708	11.485		0.132212	0.0170069	3.14044	1.84038		0.39623	0.0938448	1.98219	1.94531		0.182511	0.29077	1.73653	1.94531		0.182511	0.0278836	2.54601	1.89212		0.532973	0.530958	0.631182
EPHB2	n	n	11.2017	1.89415	10.5		11.1565	1.1657	11.02		11.1845	2.50738	10.61		11.3071	3.26887	10.42		11.2098	2.12374	11		11.1705	1.93918	11.005		0.910659	0.583542	1.03184	0.697372		0.976114	0.734587	1.01196	0.926588		0.986386	0.513629	0.929552	1.05702		0.986386	0.934513	0.994384	0.707107		0.955123	0.338376	0.980735
EPHX2	y	n	8.44741	0.671964	8.31		8.96704	1.78885	8.47		8.60407	0.738727	8.56		8.68765	0.586606	8.56		8.85909	1.44286	8.55		8.78556	1.36787	8.55		0.163617	0.768669	0.697551	0.895025		0.418685	0.26819	0.897095	0.840896		0.168964	0.177068	0.846605	0.840896		0.168964	0.383973	0.751746	0.846745		0.334325	0.979296	1.28606
ERBB2	n	n	7.46581	0.959846	7.56		7.42968	0.700488	7.34		7.42387	1.11634	7.51		7.27647	1.04889	7.27		7.37542	0.832594	7.32		7.42677	0.924243	7.455		0.866141	0.971921	1.02536	1.16473		0.874523	0.893595	1.02949	1.03526		0.658583	0.531816	1.14024	1.22264		0.658583	0.794043	1.06466	1.18099		0.980511	0.938276	1.00403
ETS1	n	n	2.52419	0.408532	2.58		2.566	0.480464	2.545		3.17161	3.87079	2.58		3.76059	5.20794	2.55		2.99809	3.14899	2.55		2.87377	2.77422	2.55		0.715271	0.851205	0.971438	1.02456		0.358101	0.843726	0.638421	1		0.408311	0.722015	0.424432	1.02101		0.408311	0.759322	0.72002	1.02101		0.398537	0.885274	0.657192
ETV6	n	n	10.2332	3.35168	8.96		9.97857	2.52302	9.405		10.489	4.36566	8.92		10.9459	5.56115	8.59		10.344	3.92136	8.9		10.2426	3.57466	9.155		0.744942	0.784668	1.19305	0.734584		0.797937	0.925289	0.837538	1.02811		0.898312	0.476837	0.610196	1.29235		0.898312	0.878191	0.926091	1.04247		0.591324	0.543924	0.702014
FADD	y	n	7.48452	3.14006	7.03		6.82929	0.516584	6.76		6.69267	0.510982	6.795		6.61	0.481352	6.63		6.74644	0.509479	6.66		6.75862	0.513801	6.795		0.280284	0.350488	1.57487	1.20581		0.177903	0.0568397	1.73129	1.17691		0.124948	0.0346121	1.83339	1.31951		0.124948	0.0907846	1.66794	1.29235		0.31583	0.326879	1.09933
FAM129C	y	n	6.83806	0.592038	6.82		6.7631	0.696953	6.93		6.9729	0.853749	7.13		6.88529	0.775509	6.98		6.80826	0.720855	6.935		6.8715	0.78251	6.96		0.654397	0.841697	1.05333	0.926588		0.472726	0.234176	0.910772	0.806642		0.849217	0.553293	0.967793	0.895025		0.849217	0.666409	1.02087	0.923382		0.303346	0.230799	0.864657
FAS	n	n	6.56774	0.408678	6.56		6.59483	0.389832	6.58		6.45968	0.467693	6.39		6.39824	0.521599	6.27		6.52217	0.447769	6.47		6.525	0.433568	6.47		0.79401	0.795712	0.981401	0.986233		0.336563	0.223173	1.07778	1.12506		0.651608	0.103489	1.12467	1.22264		0.651608	0.55029	1.03209	1.06437		0.230666	0.180578	1.09821
FASLG	n	n	7.35296	1.16841	7.24		7.14222	1.22619	6.92		7.01192	1.20943	6.91		7.07176	1.35082	6.83		7.115	1.26067	6.875		7.0783	1.20802	6.92		0.520782	0.27955	1.15728	1.24833		0.301337	0.428491	1.26667	1.25701		0.430211	0.515152	1.2152	1.32869		0.430211	0.28639	1.17933	1.28788		0.698649	0.914982	1.09452
FASN	n	n	6.95129	0.438473	6.99		6.84742	0.531175	6.72		6.7071	0.565816	6.81		6.57	0.58199	6.75		6.74917	0.559802	6.735		6.77726	0.548829	6.795		0.404436	0.481405	1.07465	1.20581		0.0623271	0.100939	1.18443	1.13288		0.0931217	0.0198941	1.30251	1.18099		0.0931217	0.111487	1.15039	1.19334		0.318117	0.652282	1.10215
FCER2	n	n	7.69129	1.03822	7.76		7.631	0.970131	7.615		7.7429	1.24384	7.96		7.91	1.47195	8.24		7.73191	1.16846	7.87		7.68787	1.10979	7.79		0.81567	0.654695	1.04268	1.10573		0.859818	0.938275	0.964857	0.870551		0.87572	0.476825	0.859334	0.716978		0.87572	0.98778	0.972234	0.926588		0.697263	0.670389	0.925366
FCGR1A	n	n	6.30111	0.558978	6.46		6.4037	0.758714	6.28		6.02	0.908092	6.23		5.93176	1.05365	6.23		6.22136	0.902878	6.26		6.21185	0.851135	6.26		0.574049	0.671617	0.931358	1.13288		0.17663	0.421032	1.21513	1.17283		0.681342	0.412427	1.29177	1.17283		0.681342	0.915095	1.05683	1.1487		0.0980038	0.197374	1.30469
FGF2	n	n	13.5635	4.43789	12.1		13.2571	4.41251	12.02		15.0671	5.49754	12.03		14.6753	5.33322	12.03		13.7594	4.75189	12.025		14.1621	5.0271	12.025		0.786064	0.772874	1.23666	1.05702		0.240741	0.724855	0.352685	1.04972		0.854906	0.905619	0.462734	1.04972		0.854906	0.884248	0.873073	1.05336		0.158022	0.573328	0.285191
FLT3LG	n	n	5.89185	0.382784	5.91		5.78444	0.445476	5.76		5.77037	0.583764	5.8		5.80824	0.662997	5.99		5.79364	0.532624	5.885		5.77741	0.514372	5.78		0.346396	0.363683	1.07729	1.10957		0.370029	0.416037	1.08785	1.07923		0.40711	0.753944	1.05967	0.946058		0.40711	0.434308	1.07045	1.01748		0.921053	0.801901	1.0098
FN1	y	n	14.9661	5.96536	12.03		12.5268	4.10153	12.04		14.7919	5.98169	12.18		15.04	6.25776	11.88		13.4169	5.05413	12		13.6594	5.21289	12.055		0.0655077	0.451293	5.42399	0.993092		0.908982	0.860289	1.12833	0.90125		0.219162	0.931274	0.950085	1.10957		0.219162	0.622718	2.92666	1.02101		0.0871818	0.349133	0.208026
FOS	n	n	2.39333	1.18447	2.65		2.63926	0.918452	2.76		2.49778	1.61714	2.75		2.41706	1.92503	2.75		2.55341	1.37874	2.755		2.56852	1.30454	2.755		0.397806	0.628076	0.843274	0.926588		0.787661	0.646611	0.930163	0.933033		0.618489	0.800181	0.983689	0.933033		0.618489	0.644109	0.894978	0.929805		0.694239	0.937942	1.10304
FUT10	n	n	8.46032	2.97691	7.9		8.28655	0.889588	8.02		8.91867	2.96845	8.02		9.11	3.81696	7.895		8.57933	2.37261	8.02		8.60797	2.21121	8.02		0.763849	0.120317	1.128	0.920188		0.549469	0.161676	0.727821	0.920188		0.847059	0.431974	0.637423	1.00347		0.847059	0.137488	0.920819	0.920188		0.276078	0.927501	0.64523
FZD1	n	n	6.93226	0.590495	6.97		7.02964	0.612732	6.925		6.99233	0.582478	7.085		6.79824	0.59802	6.93		6.94222	0.610986	6.93		7.01034	0.592292	6.955		0.536828	0.643336	0.934726	1.03168		0.690673	0.330112	0.959214	0.923382		0.94373	0.974203	1.09735	1.02811		0.94373	0.763216	0.993117	1.02811		0.812958	0.882463	1.0262
GADD45A	n	n	7.62667	0.53074	7.61		7.75	0.519104	7.75		7.44963	0.886755	7.46		7.45353	0.860443	7.35		7.63545	0.678043	7.67		7.59981	0.735474	7.67		0.391976	0.446452	0.918064	0.907519		0.377493	0.659093	1.13056	1.10957		0.954419	0.462215	1.12751	1.19748		0.954419	0.877616	0.993927	0.959264		0.134829	0.271938	1.23146
GATA1	n	n	8.46484	1.06299	8.53		8.80226	1.2446	8.57		8.53742	1.80883	8.8		8.80294	1.76843	8.85		8.8025	1.43296	8.69		8.66984	1.54556	8.69		0.255606	0.60239	0.791456	0.972655		0.847912	0.612244	0.950935	0.82932		0.263634	0.425011	0.791081	0.80107		0.263634	0.45442	0.791323	0.895025		0.504427	0.943877	1.2015
GK	y	n	18.0594	3.51051	16.47		18.55	3.76497	16.47		19.0623	3.89408	17.06		18.3912	3.48571	16.69		18.4938	3.6318	16.58		18.8061	3.80731	16.745		0.597596	0.789077	0.711707	1		0.291119	0.468412	0.498995	0.664343		0.600489	0.612424	0.794533	0.858565		0.600489	0.665922	0.740004	0.926588		0.60044	0.667623	0.701124
GNA11	n	n	10.5755	2.04396	10.18		10.4119	0.656767	10.33		10.1277	0.677061	10.195		10.1606	0.845896	10.235		10.3264	0.727412	10.33		10.2721	0.676587	10.28		0.672975	0.526358	1.12004	0.90125		0.258597	0.479602	1.36398	0.989657		0.445357	0.677877	1.33317	0.962594		0.445357	0.790635	1.18847	0.90125		0.101304	0.147082	1.21779
GNA12	n	n	6.81935	0.283771	6.82		6.90484	0.36121	6.88		6.57194	0.696976	6.58		6.60765	0.345426	6.58		6.79958	0.380173	6.805		6.73839	0.575529	6.8		0.304287	0.225866	0.942468	0.959264		0.0721297	0.0582222	1.18708	1.18099		0.804698	0.0278279	1.15806	1.18099		0.804698	0.876306	1.0138	1.01045		0.0214846	0.00957667	1.25955
GNA13	y	n	3.79704	0.337169	3.78		3.80444	0.375616	3.82		3.59269	0.406444	3.685		3.56294	0.423966	3.61		3.71114	0.407849	3.765		3.70057	0.401729	3.77		0.939508	0.889902	0.994879	0.972655		0.0513759	0.0979601	1.15216	1.06807		0.361799	0.089231	1.17617	1.12506		0.361799	0.462637	1.06135	1.01045		0.0541835	0.109222	1.15809
GNAQ	n	n	5.16548	0.440952	5.17		5.17862	0.37047	5.19		5.11742	0.491311	5.14		4.99059	0.456542	4.97		5.10913	0.40979	5.125		5.147	0.43454	5.165		0.901352	0.9646	0.990936	0.986233		0.686649	0.735424	1.03388	1.02101		0.567717	0.223199	1.12888	1.1487		0.567717	0.533114	1.03983	1.03168		0.589962	0.767298	1.04333
GNAS	n	n	1.38516	0.427589	1.48		1.49862	0.27276	1.52		1.25968	0.656595	1.45		1.22882	0.588843	1.35		1.39891	0.432333	1.465		1.37517	0.51867	1.48		0.228984	0.563819	0.924369	0.972655		0.376134	0.960689	1.09087	1.02101		0.891015	0.456915	1.11445	1.09429		0.891015	0.96685	0.990513	1.01045		0.0742733	0.394814	1.18013
GNB1	n	n	2.61037	0.327572	2.7		2.67556	0.41637	2.68		2.42074	0.554748	2.57		2.43118	0.597316	2.5		2.58114	0.502067	2.64		2.54815	0.502549	2.63		0.525406	0.876209	0.955823	1.01396		0.132211	0.132218	1.14047	1.09429		0.788681	0.237461	1.13225	1.1487		0.788681	0.639791	1.02047	1.04247		0.0618001	0.107565	1.19318
GNB3	y	n	18.3216	5.49072	21.16		17.4326	5.46487	13.95		19.121	5.11472	22.21		18.7876	5.06272	21.84		17.9125	5.31198	14.58		18.2768	5.31768	20.64		0.525278	0.910316	1.85193	148.056		0.555338	0.966309	0.574606	0.482968		0.742383	0.837718	0.723952	0.624165		0.742383	0.856575	1.32787	95.6704		0.214015	0.714319	0.310274
GNLY	n	n	1.37806	0.852152	1.37		1.851	2.31719	1.385		1.42484	1.05976	1.29		1.3	1.08562	1.03		1.6517	1.96637	1.35		1.63443	1.78966	1.37		0.291369	0.675626	0.720497	0.989657		0.848774	0.96631	0.968099	1.05702		0.467829	0.490294	1.0556	1.26576		0.467829	0.979633	0.827231	1.01396		0.356822	0.644309	1.34365
GNRH1	n	n	10.4411	0.894278	10.32		10.5748	0.837094	10.56		10.1358	0.926817	10.07		10.1031	1.01799	10.075		10.3993	0.925803	10.4		10.3682	0.899157	10.34		0.573039	0.488872	0.911488	0.846745		0.237378	0.257432	1.23566	1.18921		0.852753	0.333315	1.26399	1.18509		0.852753	0.990373	1.0294	0.946058		0.0817032	0.128667	1.35565
GRB2	n	n	3.67704	0.306818	3.7		3.69185	0.399895	3.67		3.53333	0.650526	3.63		3.48647	0.77064	3.68		3.6125	0.572632	3.675		3.61259	0.540786	3.665		0.879205	0.808565	0.989784	1.02101		0.303993	0.441276	1.10474	1.04972		0.591574	0.484415	1.14121	1.01396		0.591574	0.863611	1.04575	1.01748		0.285711	0.426061	1.11614
GREB1	y	n	18.4906	5.75937	23.27		19.6742	5.37805	23.46		17.5603	5.45695	13.47		17.11	5.55599	13.47		18.766	5.52325	22.955		18.6173	5.4777	22.67		0.406325	0.248235	0.440267	0.876606		0.516339	0.360105	1.9057	891.444		0.83204	0.223199	2.60385	891.444		0.83204	0.801788	0.826223	1.24401		0.129759	0.0378225	4.32851
GUSB	y	n	6.19194	0.431783	6.14		6.12933	0.429923	6.215		5.99484	0.583106	6.14		5.95118	0.724792	6.18		6.06489	0.553836	6.19		6.06098	0.51375	6.18		0.572656	0.583487	1.04435	0.949342		0.135668	0.334757	1.14639	1		0.284275	0.538848	1.18161	0.972655		0.284275	0.493849	1.09205	0.965936		0.310684	0.340947	1.09771
GYS1	n	n	6.54185	0.280124	6.54		6.55333	0.420997	6.62		7.06852	3.39862	6.5		6.38235	0.535987	6.58		6.48727	0.470271	6.59		6.81093	2.41265	6.565		0.906538	0.849029	0.992073	0.946058		0.425917	0.591653	0.694157	1.02811		0.587043	0.579173	1.1169	0.972655		0.587043	0.891634	1.03856	0.965936		0.43794	0.53337	0.699703
GZMB	n	n	3.05806	0.802681	2.98		3.01742	0.76302	2.92		2.97968	1.0277	3.19		3.04529	1.09223	3.19		3.02729	0.881997	3.01		2.99855	0.897842	3.01		0.838778	0.92149	1.02857	1.04247		0.739027	0.810831	1.05584	0.864537		0.875846	0.974202	1.00889	0.864537		0.875846	0.927995	1.02156	0.97942		0.870148	0.860299	1.02651
HDAC4	y	n	7.40839	0.509844	7.45		7.36387	0.51511	7.3		7.10258	0.528633	7.04		6.90176	0.523871	6.88		7.20021	0.559173	7.15		7.23323	0.534114	7.23		0.733559	0.447052	1.03134	1.10957		0.0238573	0.0142889	1.23611	1.32869		0.098659	0.000971783	1.42072	1.48452		0.098659	0.037202	1.15523	1.23114		0.0533404	0.0911006	1.19855
HDAC5	n	n	6.61645	0.345568	6.58		6.63871	0.373958	6.71		6.51226	0.554375	6.57		6.42941	0.566254	6.57		6.56458	0.456783	6.645		6.57548	0.473271	6.64		0.808535	0.254021	0.98469	0.913831		0.378062	0.53544	1.07489	1.00696		0.59087	0.483255	1.13843	1.00696		0.59087	0.629782	1.03661	0.955945		0.296632	0.200067	1.09161
HDAC7	n	n	6.08387	3.41537	5.13		5.84333	1.88199	5.21		5.47484	1.46141	5.14		5.14471	0.98139	4.91		5.59064	1.638	5.14		5.65607	1.67758	5.17		0.735754	0.729125	1.18143	0.946058		0.365003	0.464021	1.52524	0.993092		0.395696	0.0437701	1.91742	1.16473		0.395696	0.481037	1.4076	0.993092		0.395591	0.315921	1.29101
HDAC9	n	n	6.93839	0.491169	6.97		6.92103	0.581638	6.78		6.88742	1.14282	6.85		6.60529	1.00944	6.79		6.80435	0.77236	6.785		6.90367	0.90825	6.8		0.900845	0.756018	1.0121	1.14076		0.820317	0.667587	1.03596	1.08673		0.394895	0.257653	1.25971	1.13288		0.394895	0.442055	1.09736	1.13682		0.887518	0.970496	1.02357
HIF1A	y	n	8.76323	1.29946	8.35		8.93484	1.67749	8.5		8.10387	0.944763	8.14		7.89	0.875457	7.94		8.56479	1.52055	8.315		8.51935	1.41363	8.315		0.654119	0.871369	0.88785	0.90125		0.0258613	0.0520233	1.57938	1.15669		0.551133	0.0229468	1.83175	1.32869		0.551133	0.347823	1.14745	1.02456		0.0193633	0.0190679	1.77888
HK2	n	n	7.50065	0.534384	7.45		7.53452	0.366177	7.52		7.27968	0.774513	7.36		7.17588	0.869454	7.23		7.4075	0.610718	7.435		7.4071	0.614381	7.465		0.771968	0.55899	0.976796	0.952638		0.196042	0.317466	1.16552	1.06437		0.489532	0.115537	1.25246	1.16473		0.489532	0.755589	1.06669	1.01045		0.102904	0.183295	1.1932
HMOX1	n	n	4.81258	0.443899	4.82		4.85767	0.584092	4.865		4.69903	0.929399	4.89		4.49353	1.10435	4.94		4.72596	0.818882	4.91		4.77705	0.776647	4.89		0.734966	0.77844	0.969232	0.96929		0.541656	0.854743	1.08189	0.952638		0.591921	0.490212	1.24751	0.920188		0.591921	0.902471	1.06188	0.939523		0.42975	0.618631	1.11623
HOXA1	n	n	11.3529	0.889907	11.32		11.642	1.24689	11.455		11.0265	1.08604	11.08		10.9506	1.18121	11.14		11.3919	1.25628	11.29		11.3292	1.19895	11.22		0.300295	0.402705	0.818414	0.91067		0.200445	0.231379	1.25393	1.18099		0.881365	0.305751	1.32163	1.13288		0.881365	0.918661	0.973322	1.02101		0.044018	0.119176	1.53214
HPGD	n	n	7.59963	0.733692	7.68		7.53333	0.598138	7.55		7.63692	0.876976	7.79		7.79875	0.857227	7.73		7.63209	0.707651	7.7		7.58415	0.742544	7.71		0.717397	0.621945	1.04703	1.09429		0.867121	0.769061	0.974481	0.926588		0.854399	0.597718	0.871082	0.965936		0.854399	0.932687	0.977749	0.986233		0.616385	0.449471	0.930714
HPRT1	n	n	6.17258	0.319989	6.13		6.24806	0.283319	6.27		6.10968	0.318282	6.08		6.12118	0.308725	6.09		6.20313	0.295708	6.23		6.17887	0.306862	6.21		0.329382	0.334726	0.949024	0.907519		0.440797	0.386486	1.04457	1.03526		0.665456	0.517764	1.03627	1.02811		0.665456	0.702759	0.979051	0.933033		0.0755845	0.0519494	1.10067
HPSE	n	n	6.57963	0.428526	6.68		6.46926	0.52169	6.49		6.34815	0.696143	6.37		6.22882	0.804758	6.31		6.37636	0.647741	6.37		6.4087	0.61236	6.38		0.399512	0.341287	1.07951	1.14076		0.147211	0.177127	1.17404	1.23971		0.152722	0.098615	1.27527	1.29235		0.152722	0.141866	1.1513	1.23971		0.472672	0.755479	1.08757
HRH2	n	n	5.83645	0.453082	5.77		6.01	0.422811	5.92		5.65733	0.750448	5.775		5.54059	0.89935	5.74		5.82864	0.680081	5.865		5.82439	0.637341	5.86		0.139027	0.233002	0.886659	0.90125		0.261892	0.563849	1.13219	0.99654		0.955656	0.497028	1.22762	1.02101		0.955656	0.632058	1.00543	0.936272		0.0357597	0.0800672	1.27692
HSF1	n	n	5.51968	0.400495	5.53		5.52724	0.352602	5.48		5.37161	0.471254	5.43		5.24647	0.521488	5.34		5.42348	0.439121	5.455		5.44683	0.421991	5.46		0.938548	0.728044	0.994771	1.03526		0.187573	0.192685	1.10808	1.07177		0.33212	0.0336514	1.20849	1.14076		0.33212	0.20314	1.06895	1.05336		0.155105	0.273554	1.11391
HSPB1	n	n	5.58516	0.5635	5.6		5.67	0.504202	5.73		5.39613	0.751521	5.38		5.24824	0.753386	5.34		5.52062	0.630114	5.545		5.53306	0.649498	5.58		0.534537	0.521736	0.94289	0.913831		0.266974	0.259936	1.14	1.16473		0.644722	0.0591877	1.26306	1.19748		0.644722	0.676877	1.04575	1.03886		0.0971959	0.0808289	1.20905
HTATIP2	n	n	7.27581	0.32731	7.22		7.38355	0.314606	7.42		7.09452	0.593065	7.19		7.01647	0.638552	7.18		7.25354	0.483179	7.34		7.23903	0.492833	7.32		0.191402	0.133631	0.928039	0.870551		0.141435	0.455483	1.1339	1.02101		0.822483	0.300688	1.19693	1.02811		0.822483	0.560261	1.01555	0.920188		0.0196575	0.0225305	1.22182
HTR3A	y	n	14.7236	4.61545	12.74		15.134	4.34193	13.28		17.5132	5.54606	14.03		18.3975	5.5493	21.155		16.4076	5.0455	13.72		16.3236	5.07379	13.785		0.747478	0.27722	0.752415	0.687771		0.0591341	0.171271	0.144626	0.408951		0.179398	0.0823255	0.0783512	0.00292976		0.179398	0.108245	0.311227	0.50698		0.0977201	0.460892	0.192216
ICAM1	n	n	7.46037	0.448171	7.53		7.59481	0.684821	7.58		7.24593	0.73709	7.3		7.24	0.837444	7.36		7.45773	0.75833	7.535		7.42037	0.726358	7.49		0.397257	0.467421	0.911021	0.965936		0.202171	0.303261	1.16026	1.17283		0.986954	0.538752	1.16503	1.12506		0.986954	0.849681	1.00183	0.99654		0.0773675	0.136752	1.27358
ICAM2	n	n	4.55258	0.342919	4.62		4.68161	0.3922	4.7		4.61161	0.569058	4.55		4.47706	0.61098	4.52		4.60917	0.484807	4.645		4.64661	0.485957	4.66		0.173015	0.217903	0.914445	0.946058		0.622617	0.810791	0.959908	1.04972		0.574072	0.770958	1.05374	1.07177		0.574072	0.460458	0.961537	0.982821		0.574904	0.530917	1.04972
ICOS	n	n	8.39355	0.377611	8.37		8.31138	0.698456	8.26		8.46645	0.862518	8.53		8.30588	0.885007	8.46		8.30935	0.762914	8.29		8.3915	0.784792	8.43		0.569574	0.678686	1.05861	1.07923		0.667938	0.521788	0.950723	0.895025		0.571396	0.795874	1.06265	0.939523		0.571396	0.673974	1.0601	1.05702		0.449063	0.563976	0.898087
ICOSLG	n	n	9.19935	0.406136	9.21		9.18233	0.609147	9.145		9.00516	0.719411	8.99		8.80529	0.770626	8.94		9.04596	0.688494	9.07		9.0923	0.667906	9.07		0.897952	0.783981	1.01187	1.04608		0.195602	0.157031	1.14408	1.16473		0.267334	0.0437872	1.31409	1.20581		0.267334	0.248537	1.11219	1.10191		0.304248	0.312522	1.13067
IER3	y	n	6.00444	0.427599	6		6.40885	0.566416	6.39		5.87	0.938428	5.885		5.90471	1.12899	5.92		6.20953	0.859501	6.26		6.13942	0.81423	6.185		0.00491237	0.00914506	0.75555	0.76313		0.502499	0.521806	1.09767	1.08298		0.253585	0.800188	1.07158	1.05702		0.253585	0.102066	0.867484	0.835088		0.0154849	0.00960515	1.45281
IFNG	n	n	9.15032	1.13561	9.07		9.80226	2.7739	9.17		9.60533	2.80357	9.31		9.68	3.67759	8.955		9.76064	3.07113	9.16		9.70541	2.76697	9.27		0.23064	0.375064	0.636426	0.933033		0.406674	0.665148	0.729505	0.846745		0.29348	0.582269	0.69271	1.08298		0.29348	0.697998	0.655053	0.939523		0.78371	0.613583	1.14625
IFNGR1	n	n	4.39839	0.415958	4.4		4.46323	0.500502	4.42		4.22871	0.42129	4.27		4.15	0.492836	4.16		4.35229	0.515266	4.345		4.34597	0.473773	4.33		0.581146	0.490239	0.956052	0.986233		0.115805	0.0952207	1.12481	1.09429		0.677385	0.051037	1.18788	1.18099		0.677385	0.680567	1.03247	1.03886		0.0504902	0.0378105	1.17651
IGF1	y	n	19.4006	4.92894	23.27		17.3729	4.9463	14.59		17.619	5.62441	14.57		19.0165	5.86201	22.87		17.955	5.28637	14.9		17.496	5.25409	14.58		0.111164	0.0952373	4.07766	410.148		0.189731	0.118086	3.4381	415.873		0.226847	0.597349	1.30511	1.31951		0.226847	0.149629	2.72385	330.842		0.855444	0.85477	0.843156
IGFBP3	n	n	8.9	1.01291	8.81		8.72222	0.906529	8.6		8.63185	0.767328	8.61		8.63294	0.802237	8.61		8.68773	0.859248	8.605		8.67704	0.833107	8.605		0.499791	0.510884	1.13114	1.15669		0.277921	0.396561	1.20426	1.1487		0.348646	0.45486	1.20335	1.1487		0.348646	0.410372	1.15851	1.15269		0.694184	0.993098	1.06464
IKBKB	n	n	5.87516	0.42201	5.95		5.89679	0.38111	5.845		5.69833	0.535183	5.7		5.65588	0.576911	5.79		5.80578	0.473399	5.8		5.79414	0.473846	5.79		0.837731	0.831679	0.985123	1.07549		0.156425	0.067933	1.1304	1.18921		0.513977	0.0925885	1.16415	1.11729		0.513977	0.328163	1.04927	1.10957		0.111666	0.121516	1.14747
IKBKE	n	n	7.04387	0.365027	7.04		7.12194	0.443617	7.16		6.87484	0.677947	6.99		6.74235	0.735166	6.97		6.9875	0.585885	7.055		6.99839	0.581669	7.025		0.452266	0.262945	0.947328	0.920188		0.226377	0.331241	1.1243	1.03526		0.633667	0.154717	1.23244	1.04972		0.633667	0.896139	1.03985	0.989657		0.0946718	0.126583	1.18682
IKBKG	y	n	5.22355	0.444639	5.23		5.18172	0.281996	5.24		5.02871	0.470353	5.09		4.96647	0.507985	5.14		5.10217	0.390213	5.21		5.10267	0.395191	5.14		0.667575	0.399055	1.02941	0.993092		0.0989356	0.0255953	1.1446	1.10191		0.209721	0.0394438	1.19506	1.06437		0.209721	0.111945	1.08777	1.01396		0.135174	0.13313	1.11189
IL10	y	n	14.2532	4.29723	12.54		14.9529	4.35876	13.34		13.8684	4.05073	12.57		12.9953	3.54111	12.35		14.2596	4.15822	12.895		14.4106	4.20859	12.84		0.526902	0.217967	0.61571	0.574349		0.718006	0.821777	1.30571	0.97942		0.994791	0.290822	2.39153	1.14076		0.994791	0.702802	0.995603	0.78187		0.314286	0.0997613	2.12066
IL12A	n	n	9.73419	0.667557	9.8		10.0797	1.0897	9.99		9.53839	1.14981	9.46		9.42588	1.21902	9.38		9.84319	1.16889	9.57		9.80459	1.1443	9.57		0.139313	0.236785	0.78705	0.876606		0.415474	0.327804	1.14536	1.26576		0.63941	0.154773	1.23826	1.33793		0.63941	0.874242	0.927232	1.17283		0.0642325	0.0747808	1.45526
IL12RB1	n	n	12.139	3.83405	10.88		11.9746	3.53476	11.025		12.034	3.43133	11.235		11.8376	3.8931	10.59		11.9229	3.63084	10.67		12.0053	3.45104	11.17		0.865118	0.879348	1.12069	0.904379		0.910718	0.869197	1.07552	0.78187		0.803823	0.593531	1.23233	1.22264		0.803823	0.707495	1.16162	1.15669		0.948499	0.827545	0.959692
IL15	n	n	7.79484	0.544621	7.77		7.54968	0.579359	7.46		7.51516	0.656241	7.5		7.39824	0.752531	7.48		7.49604	0.642176	7.465		7.53242	0.614147	7.475		0.091202	0.0537299	1.18523	1.23971		0.0728329	0.0748747	1.21392	1.20581		0.0355419	0.031927	1.31641	1.22264		0.0355419	0.0173215	1.23012	1.23542		0.82698	0.849245	1.02421
IL16	n	n	3.73481	0.42163	3.78		3.73407	0.437601	3.74		3.6	0.732215	3.68		3.54824	0.694993	3.68		3.66227	0.551264	3.69		3.66704	0.601274	3.69		0.99497	0.516421	1.00051	1.02811		0.410848	0.295197	1.09795	1.07177		0.559752	0.237477	1.13806	1.07177		0.559752	0.30272	1.05157	1.06437		0.417817	0.62807	1.09739
IL18	n	n	8.73097	0.528226	8.74		8.70258	0.594306	8.75		8.58097	0.576052	8.58		8.48471	0.690418	8.32		8.62542	0.631513	8.665		8.64177	0.583661	8.645		0.843109	0.832729	1.01987	0.993092		0.289545	0.398217	1.10957	1.11729		0.442502	0.192107	1.18613	1.33793		0.442502	0.445395	1.07591	1.05336		0.41654	0.535584	1.08795
IL1R1	n	n	10.5106	0.773589	10.56		10.91	1.51808	10.39		10.8055	2.63282	10.35		10.3159	1.39908	10.35		10.6996	1.4899	10.37		10.8577	2.13195	10.37		0.19687	0.582938	0.758197	1.12506		0.551943	0.5356	0.815163	1.15669		0.51719	0.266907	1.14454	1.15669		0.51719	0.904097	0.877251	1.14076		0.848799	0.481455	1.07513
IL1R2	n	n	10.449	2.3184	10.03		10.2003	1.11663	10.01		10.3387	2.80295	9.82		9.73882	1.44701	9.84		10.0369	1.24836	9.92		10.2695	2.11706	9.875		0.59248	0.724845	1.18814	1.01396		0.86647	0.876919	1.07947	1.15669		0.308565	0.538914	1.63604	1.14076		0.308565	0.975969	1.33067	1.07923		0.799308	0.549563	0.908534
IL1RAP	n	n	7.91258	0.435691	8.03		7.8531	0.39663	7.87		7.6771	0.641691	7.74		7.43471	0.674353	7.48		7.69848	0.548878	7.665		7.76217	0.540276	7.805		0.583262	0.394952	1.04209	1.11729		0.0961404	0.102393	1.1773	1.22264		0.0729687	0.00541166	1.39269	1.46409		0.0729687	0.0520466	1.15998	1.28788		0.210052	0.339852	1.12975
IL1RL1	y	n	16.0781	6.0473	12.43		19.2426	5.5824	23.17		18.1623	6.04817	22.21		20.2718	5.30711	23.36		19.6071	5.45225	23.265		18.7024	5.79768	23.04		0.0363581	0.00811761	0.111528	0.000584706		0.179932	0.200107	0.235828	0.00113744		0.00873351	0.0550258	0.0546475	0.000512557		0.00873351	0.00532935	0.0866282	0.000547444		0.467744	0.103899	2.11451
IL2	n	n	15.9459	5.80486	12.6		14.8504	5.37223	12.71		16.9352	5.44754	13.44		17.1259	5.52483	13.64		15.7295	5.48312	12.765		15.8928	5.46106	12.73		0.474906	0.815328	2.13695	0.926588		0.521301	0.299252	0.503736	0.558644		0.875019	0.398849	0.441365	0.486327		0.875019	0.80356	1.16182	0.891929		0.162764	0.169007	0.235726
IL2RA	n	n	9.29677	0.639715	9.17		9.45129	0.933759	9.36		9.43	0.891886	9.46		9.45412	1.03624	9.46		9.45229	0.960251	9.375		9.44065	0.905611	9.375		0.450186	0.375076	0.898434	0.876606		0.501752	0.451276	0.91179	0.817902		0.429534	0.57511	0.896675	0.817902		0.429534	0.368839	0.89781	0.867539		0.927162	0.799933	1.01487
IL2RB	n	n	4.18065	0.638498	4.13		4.18645	0.604508	4.14		4.15387	0.875997	4.26		4.08059	1.0395	4.26		4.14896	0.776997	4.18		4.17016	0.746582	4.22		0.970792	0.762074	0.995983	0.993092		0.891079	0.789043	1.01873	0.913831		0.850298	0.931272	1.07182	0.913831		0.850298	0.864455	1.02221	0.965936		0.86524	0.966305	1.02284
IL2RG	n	n	2.52852	0.465789	2.58		2.55741	0.469939	2.56		2.41111	0.60781	2.4		2.40412	0.626479	2.31		2.49818	0.534108	2.46		2.48426	0.543158	2.435		0.821416	0.917311	0.980175	1.01396		0.42926	0.219282	1.08478	1.13288		0.808274	0.232741	1.09005	1.20581		0.808274	0.610485	1.02125	1.08673		0.327032	0.382255	1.10672
IL31RA	n	n	11.7839	2.56217	11.41		11.1461	1.21987	11.11		12.382	3.83946	11.225		11.8435	3.21661	11.29		11.4096	2.18918	11.16		11.7853	2.93139	11.16		0.235327	0.378625	1.55595	1.23114		0.475666	0.942495	0.66061	1.13682		0.496657	0.854607	0.959491	1.08673		0.496657	0.478832	1.29622	1.18921		0.109232	0.469312	0.424569
IL4	y	n	19.46	3.76824	16.83		20.7826	3.41932	23.04		21.0437	3.35616	22.87		21.4135	3.21385	22.87		21.0264	3.31803	23.04		20.9131	3.35836	22.955		0.182669	0.0312167	0.399816	0.0135084		0.108978	0.123605	0.333624	0.0151977		0.0710371	0.0784531	0.258184	0.0151977		0.0710371	0.0190024	0.337658	0.0135084		0.778163	0.697031	0.834445
IL4R	n	n	4.94852	0.41467	5.04		5.04111	0.750801	4.86		4.83333	0.73595	4.9		4.83353	0.802418	4.9		4.96091	0.768686	4.88		4.93722	0.743796	4.885		0.577243	0.775275	0.937836	1.13288		0.48178	0.862636	1.08311	1.10191		0.938829	1	1.08297	1.10191		0.938829	0.840407	0.991448	1.11729		0.309212	0.646579	1.15491
IL6	n	n	16.1894	5.07103	13.7		16.7635	5.56407	13.82		16.7661	5.69429	13.61		15.8524	5.76617	12.74		16.4408	5.59228	13.395		16.7648	5.58322	13.68		0.6726	0.703834	0.671662	0.920188		0.675142	0.816299	0.670461	1.06437		0.840221	0.295734	1.26313	1.94531		0.840221	0.832999	0.840035	1.23542		0.998566	0.554294	0.998213
IL6ST	n	n	5.75667	0.462851	5.78		5.61519	0.557663	5.74		5.6463	0.659925	5.57		5.62118	0.678665	5.57		5.6175	0.599524	5.655		5.63074	0.60535	5.63		0.315086	0.441276	1.10304	1.02811		0.479962	0.377497	1.07951	1.15669		0.306022	0.353282	1.09847	1.15669		0.306022	0.322575	1.10127	1.09051		0.852306	0.917316	0.978666
IL7	n	n	10.0008	1.0371	9.92		10.2881	2.82424	9.88		11.0731	3.83888	9.705		11.07	3.85185	9.63		10.5791	3.22223	9.8		10.6732	3.35115	9.8		0.62765	0.992901	0.819389	1.02811		0.17526	0.660482	0.475558	1.1607		0.379028	0.508938	0.476573	1.22264		0.379028	0.742779	0.669752	1.08673		0.399203	0.728617	0.580381
IRAK1	n	n	6.22548	0.523073	6.15		6.26935	0.559672	6.22		6.08839	0.662435	6.05		5.94941	0.578937	6.02		6.15604	0.581333	6.105		6.17887	0.614967	6.115		0.750941	0.703823	0.970049	0.952638		0.369425	0.442845	1.09969	1.07177		0.591583	0.145578	1.21089	1.09429		0.591583	0.687946	1.04931	1.03168		0.249889	0.320861	1.13364
IRAK1BP1	n	n	10.1735	0.825621	10.19		10.4564	0.897	10.52		10.2427	1.04035	10.16		10.5476	1.19053	10.3		10.4909	1.00556	10.48		10.3459	0.971288	10.285		0.212304	0.37039	0.821948	0.795536		0.774415	0.890985	0.95322	1.02101		0.150915	0.425061	0.771587	0.926588		0.150915	0.307699	0.802548	0.817902		0.407087	0.2829	1.15971
IRAK2	n	n	7.75423	0.660419	7.665		7.82692	0.633143	7.865		7.8264	0.448859	7.73		7.77438	0.372809	7.71		7.8069	0.544012	7.8		7.82667	0.545108	7.81		0.687102	0.527591	0.950862	0.870551		0.651404	0.559085	0.951207	0.955945		0.722024	0.795582	0.986134	0.96929		0.722024	0.569985	0.964148	0.91067		0.997308	0.895034	1.00036
IRAK3	n	n	5.70065	0.567221	5.71		5.77862	0.531142	5.85		5.49645	0.617368	5.66		5.29294	0.680062	5.48		5.59913	0.629408	5.69		5.63283	0.589835	5.715		0.585329	0.303827	0.947386	0.907519		0.180159	0.320874	1.15204	1.03526		0.472707	0.0427061	1.32657	1.17283		0.472707	0.803121	1.0729	1.01396		0.063515	0.0572899	1.21602
IRAK4	n	n	6.49065	0.373086	6.46		6.40516	0.392155	6.32		6.33194	0.34948	6.44		6.26529	0.376117	6.41		6.35562	0.388444	6.34		6.36855	0.370219	6.385		0.382736	0.378818	1.06104	1.10191		0.0890268	0.236873	1.11629	1.01396		0.129657	0.142607	1.16906	1.03526		0.129657	0.188333	1.09811	1.08673		0.440703	0.64719	1.05207
IRF1	y	n	2.59387	0.518656	2.71		2.56167	0.469608	2.52		2.21355	0.821927	2.33		2.19294	0.958265	2.4		2.4283	0.700358	2.5		2.38475	0.689322	2.48		0.800417	0.767409	1.02257	1.14076		0.0332855	0.0209322	1.30163	1.30134		0.263224	0.0592153	1.32036	1.23971		0.263224	0.267886	1.12161	1.15669		0.0477188	0.0736192	1.2729
ISCU	y	n	5.17387	0.345771	5.24		5.16759	0.288737	5.17		4.94839	0.686018	5.1		4.93176	0.506831	5		5.08043	0.395542	5.115		5.05433	0.539505	5.12		0.939571	0.579015	1.00437	1.04972		0.107454	0.234076	1.16917	1.10191		0.288857	0.0770519	1.18272	1.18099		0.288857	0.212553	1.06691	1.09051		0.11658	0.233658	1.16409
ITGA1	y	n	10.6481	1.43715	10.98		10.4	1.25634	10.25		9.9771	1.15693	10.12		10.0847	1.25437	10.22		10.2835	1.25109	10.235		10.1815	1.21453	10.175		0.4807	0.307393	1.18761	1.65864		0.047339	0.0190679	1.59214	1.81504		0.241382	0.0991075	1.47771	1.69349		0.241382	0.129393	1.28751	1.67597		0.179903	0.239582	1.34062
ITGA3	n	n	10.209	0.862038	10.14		10.2803	0.914746	10.23		10.083	0.840891	9.965		10.0887	0.912512	9.965		10.2122	0.90827	10.02		10.18	0.876016	10.02		0.756992	0.807154	0.951772	0.939523		0.565607	0.51621	1.09129	1.12896		0.987787	0.681094	1.08695	1.12896		0.987787	0.98735	0.997791	1.08673		0.391667	0.370983	1.14659
ITGA4	y	n	3.18962	0.445021	3.285		3.14111	0.492406	3.15		2.87308	0.565281	2.955		2.75375	0.636154	2.89		2.99698	0.57491	3.02		3.00962	0.54144	3.06		0.708648	0.388128	1.03419	1.09809		0.0293265	0.00909167	1.24534	1.25701		0.14826	0.0032725	1.35272	1.31494		0.14826	0.0441664	1.14285	1.20164		0.0711919	0.10925	1.20417
ITGA5	n	n	4.73645	0.384461	4.67		4.85516	0.488493	4.84		4.59065	0.747315	4.56		4.42412	0.763864	4.55		4.7025	0.627974	4.77		4.7229	0.640155	4.755		0.291937	0.414129	0.921011	0.888843		0.337934	0.499088	1.10635	1.07923		0.788044	0.248699	1.24171	1.08673		0.788044	0.967962	1.02381	0.933033		0.104254	0.113176	1.20123
ITGA7	n	n	14.8941	5.63679	11.87		13.8663	4.69714	12.13		14.7693	5.23803	12.21		14.0953	4.73591	12.24		13.9548	4.6582	12.2		14.3178	4.94881	12.165		0.469969	0.903603	2.03888	0.835088		0.933154	0.735849	1.09037	0.790041		0.44928	0.811561	1.73963	0.773782		0.44928	0.835786	1.9176	0.795536		0.507796	0.862646	0.534787
ITGAL	n	n	2.45808	0.476722	2.575		2.38148	0.563101	2.33		2.26462	0.617156	2.335		2.19438	0.620053	2.205		2.31186	0.584784	2.31		2.32415	0.587483	2.33		0.596026	0.179071	1.05453	1.18509		0.211749	0.12194	1.1435	1.18099		0.285764	0.0305238	1.20056	1.29235		0.285764	0.0482137	1.10666	1.20164		0.474433	0.803242	1.08438
ITGAM	y	n	4.7029	1.06556	4.52		5.09452	1.81369	4.78		4.34871	0.882669	4.62		4.01176	0.958868	4.29		4.71104	1.63906	4.655		4.72161	1.46365	4.675		0.304109	0.0511638	0.762277	0.835088		0.159267	0.730125	1.27827	0.933033		0.980535	0.0319363	1.61456	1.17283		0.980535	0.699067	0.994375	0.91067		0.0438756	0.0242647	1.67691
ITGAV	y	n	8.12581	0.422877	8.09		8.37033	1.4036	8.05		7.83452	0.502088	7.76		7.69353	0.521571	7.67		8.12553	1.20195	7.83		8.09803	1.07294	7.83		0.357352	0.931011	0.844093	1.02811		0.0163457	0.0142803	1.22373	1.25701		0.999029	0.0045797	1.34936	1.33793		0.999029	0.158765	1.00019	1.19748		0.050339	0.0514172	1.44976
ITGB1	y	n	2.73194	0.522892	2.78		2.83516	0.37963	2.73		2.46065	0.694843	2.61		2.33765	0.755608	2.53		2.65896	0.586665	2.72		2.6479	0.586485	2.72		0.377313	0.667525	0.930949	1.03526		0.0875254	0.0871091	1.20689	1.12506		0.575153	0.0263613	1.31429	1.18921		0.575153	0.469646	1.05189	1.04247		0.0107314	0.0265689	1.2964
ITGB2	n	n	0.511481	2.36922	0.06		0.217407	0.589293	0.3		-0.1528	0.477672	-0.07		-0.20625	0.511154	-0.11		0.0597674	0.592639	0.05		0.0394231	0.565063	0.05		0.534125	0.446452	1.2261	0.846745		0.17517	0.0802423	1.58478	1.09429		0.23558	0.0561512	1.64459	1.12506		0.23558	0.703854	1.36766	1.00696		0.0166997	0.017253	1.29254
ITGB3	y	n	2.81968	1.30544	2.72		2.6529	1.06983	2.71		2.41613	1.30242	2.55		2.42353	1.40168	2.45		2.57167	1.18814	2.635		2.53452	1.18801	2.63		0.584255	0.554284	1.12255	1.00696		0.227824	0.317484	1.32276	1.12506		0.386228	0.463585	1.31599	1.20581		0.386228	0.442418	1.18757	1.06069		0.4372	0.503634	1.17835
ITIH4	y	n	7.54935	0.517545	7.51		7.59793	0.548064	7.51		7.59742	0.553383	7.58		7.54588	0.637976	7.52		7.5787	0.57642	7.515		7.59767	0.546134	7.555		0.725286	0.750393	0.96689	1		0.725179	0.719562	0.967233	0.952638		0.82021	0.779246	1.00241	0.993092		0.82021	0.933766	0.979868	0.99654		0.997143	0.876557	1.00035
JAG1	n	n	11.1916	2.48633	10.57		11.6748	3.21245	10.99		10.9655	2.49323	10.55		11.25	3.20781	10.595		11.5302	3.18232	10.89		11.332	2.88535	10.685		0.510303	0.451282	0.715376	0.747425		0.726469	0.407405	1.16967	1.01396		0.618589	0.629287	0.960337	0.982821		0.618589	0.747714	0.790808	0.80107		0.345644	0.129409	1.63503
JAG2	n	n	11.6512	1.32293	11.53		12.6833	3.37225	11.88		12.3554	2.70418	11.695		12.3213	2.11477	11.835		12.5486	2.94422	11.87		12.5225	3.03794	11.8		0.151488	0.373651	0.488971	0.784584		0.238573	0.653852	0.61377	0.891929		0.147811	0.407169	0.628465	0.809442		0.147811	0.306955	0.536834	0.790041		0.698411	0.581232	1.25523
JAK1	n	n	2.53355	0.469713	2.55		2.62548	0.337657	2.67		2.49032	0.872366	2.59		2.37353	1.06719	2.41		2.53625	0.689427	2.595		2.5579	0.659536	2.645		0.379766	0.402112	0.938263	0.920188		0.808904	0.832731	1.03042	0.972655		0.984796	0.342807	1.1173	1.10191		0.984796	0.880272	0.998129	0.96929		0.424291	0.382655	1.09822
JAK2	n	n	5.64419	0.420038	5.74		5.72903	0.510793	5.75		5.44258	0.570573	5.53		5.40059	0.667303	5.54		5.61271	0.585941	5.66		5.58581	0.556124	5.635		0.477827	0.35275	0.94289	0.993092		0.118369	0.212735	1.14998	1.15669		0.79631	0.24433	1.18395	1.1487		0.79631	0.908071	1.02206	1.05702		0.041556	0.0448002	1.21964
JAK3	y	n	4.23615	0.462334	4.275		4.12852	0.611799	4.15		3.90885	0.506291	4.04		3.88563	0.555745	4.04		4.03814	0.596762	4.1		4.02075	0.568046	4.08		0.474507	0.345634	1.07746	1.09051		0.0185388	0.0243613	1.25467	1.17691		0.152278	0.0460878	1.27503	1.17691		0.152278	0.106067	1.14712	1.12896		0.16136	0.193935	1.16447
KIT	n	n	11.4073	1.09748	11.31		11.5722	2.75543	10.65		13.0627	4.40189	11.58		11.8275	2.79983	11.425		11.6672	2.7414	11.3		12.3034	3.69834	11.43		0.777434	0.471143	0.891981	1.58008		0.0686874	0.374711	0.317453	0.82932		0.646626	0.958684	0.747325	0.923382		0.646626	0.637945	0.835145	1.00696		0.14408	0.251111	0.355897
KITLG	n	n	12.331	3.59734	10.95		13.0972	4.35512	11.33		13.0835	3.97452	11.83		13.0841	3.84843	11.98		13.0924	4.13131	11.725		13.0902	4.12719	11.705		0.459263	0.200674	0.587934	0.768438		0.437498	0.197669	0.593541	0.543367		0.406633	0.199607	0.593307	0.48971		0.406633	0.128076	0.589914	0.584389		0.989884	0.733668	1.00954
KLK1	y	n	13.4774	5.59364	10.56		11.6793	4.12823	10.47		12.4704	4.94956	10.36		12.3812	4.70498	10.82		11.9505	4.31985	10.475		12.0748	4.53186	10.41		0.184789	0.225852	3.47774	1.06437		0.486685	0.235963	2.00978	1.1487		0.201124	0.317102	2.13795	0.835088		0.201124	0.184621	2.88177	1.06069		0.526403	0.91732	0.577899
KLK14	y	n	16.3923	5.32979	13.2		18.5274	5.23662	22.47		18.0077	5.39986	19.44		18.0829	5.4351	19.44		18.37	5.25413	20.955		18.2676	5.28159	20.8		0.116855	0.0334922	0.227642	0.00161976		0.240492	0.382685	0.326355	0.0132304		0.108359	0.418818	0.30978	0.0132304		0.108359	0.0577237	0.253887	0.00462927		0.701847	0.178714	1.43363
KLKB1	y	n	12.2052	3.54056	11.43		11.827	3.50362	10.86		11.4981	2.60467	11.185		11.6131	3.19634	10.885		11.7474	3.35541	10.86		11.6657	3.07033	10.9		0.700462	0.0818635	1.29969	1.48452		0.419181	0.219199	1.63255	1.18509		0.596804	0.139283	1.50741	1.45902		0.596804	0.0547742	1.37341	1.48452		0.700565	0.762294	1.25611
KLRB1	n	n	3.60385	0.647167	3.585		3.83667	0.592784	3.87		3.72769	0.705171	3.775		3.76	0.777535	3.75		3.80814	0.659431	3.84		3.78321	0.646368	3.84		0.177753	0.117405	0.85097	0.820742		0.512422	0.533758	0.917738	0.876606		0.213584	0.613487	0.897414	0.891929		0.213584	0.181093	0.867964	0.837987		0.544657	0.482163	1.07846
KLRC1	n	n	7.40839	0.949435	7.33		7.127	1.00303	7.015		7.454	1.17463	7.29		7.35059	1.41286	7.16		7.20787	1.15775	7.1		7.2905	1.09539	7.21		0.264913	0.330132	1.21536	1.24401		0.867894	0.971228	0.968878	1.02811		0.424949	0.642979	1.04088	1.12506		0.424949	0.360773	1.14911	1.17283		0.250983	0.254933	0.797192
KLRD1	n	n	3.66935	0.846179	3.53		3.753	0.921282	3.58		3.77167	1.00336	3.835		3.77353	1.01562	3.75		3.76043	0.945497	3.67		3.76233	0.955043	3.775		0.713076	0.890979	0.94367	0.965936		0.668002	0.675626	0.931539	0.809442		0.665749	0.846112	0.930337	0.858565		0.665749	0.846161	0.938826	0.907519		0.940427	0.744979	0.987145
LCK	n	n	3.57115	0.41774	3.51		3.56111	0.687606	3.54		3.49269	0.536705	3.42		3.58	0.58573	3.42		3.56814	0.644439	3.49		3.52755	0.613254	3.49		0.949254	0.936167	1.00699	0.97942		0.559014	0.234033	1.05589	1.06437		0.983095	0.429285	0.993887	1.06437		0.983095	0.660146	1.00209	1.01396		0.688813	0.368834	1.04857
LCN2	y	n	5.87613	1.01151	5.75		6.50032	1.09696	6.4		6.13581	1.49926	6.09		6.34471	1.65956	6.76		6.44521	1.30818	6.4		6.31806	1.31569	6.23		0.0232386	0.0221342	0.648782	0.63728		0.427197	0.202584	0.835275	0.790041		0.0431841	0.0969104	0.722677	0.496546		0.0431841	0.0159598	0.674047	0.63728		0.278985	0.544912	1.28745
LEF1	n	n	4.24	0.455785	4.14		4.16806	0.683264	4.17		4.31258	0.736093	4.31		4.34353	0.85708	4.26		4.23021	0.745153	4.23		4.24032	0.708082	4.285		0.627578	0.698612	1.05113	0.97942		0.642361	0.607313	0.950935	0.888843		0.94788	0.854595	0.930753	0.920188		0.94788	0.852635	1.00681	0.939523		0.4262	0.464082	0.904683
LMO2	n	n	5.03731	0.438074	4.995		5.0437	0.685942	4.81		4.925	0.622275	4.91		4.79937	0.728555	4.685		4.95279	0.703648	4.79		4.98547	0.651931	4.91		0.968026	0.708627	0.995576	1.13682		0.455279	0.3505	1.08096	1.06069		0.58384	0.195093	1.1793	1.23971		0.58384	0.37585	1.06033	1.15269		0.512828	0.950334	1.08576
LRMP	n	n	5.96387	0.472805	5.93		5.92097	0.519611	5.95		5.89968	0.623434	5.93		5.69765	0.457377	5.8		5.84187	0.505176	5.9		5.91032	0.569253	5.935		0.735026	0.949477	1.03018	0.986233		0.649469	0.503607	1.0455	1		0.286019	0.0826316	1.20266	1.09429		0.286019	0.448365	1.08824	1.02101		0.884364	0.657362	1.01487
LST1	y	n	2.57	0.535618	2.56		2.70355	0.523543	2.59		2.62258	0.858786	2.8		2.34588	1.00709	2.6		2.57687	0.741692	2.595		2.66306	0.706526	2.755		0.324814	0.434527	0.911587	0.97942		0.773388	0.32433	0.96421	0.846745		0.964541	0.697951	1.16806	0.972655		0.964541	0.710243	0.995246	0.976032		0.655612	0.888025	1.05773
LTA	n	n	9.0271	0.539186	8.91		8.95258	0.647441	8.98		9.12129	1.04014	9.06		8.97412	1.22544	8.65		8.96021	0.882546	8.965		9.03694	0.863401	8.995		0.624222	0.827244	1.05301	0.952638		0.656025	0.854765	0.936796	0.90125		0.706211	0.365219	1.0374	1.19748		0.706211	0.560318	1.04746	0.962594		0.446271	0.582942	0.889638
LTA4H	n	n	3.22192	0.639713	3.185		3.52444	0.776032	3.44		3.355	1.12934	3.135		2.915	0.653626	2.97		3.29767	0.78373	3.23		3.44132	0.960004	3.3		0.128453	0.142099	0.810834	0.837987		0.603423	1	0.911885	1.03526		0.678874	0.195219	1.23707	1.1607		0.678874	0.691896	0.948848	0.96929		0.525875	0.281692	1.12463
LTB4R	n	n	7.7471	0.294451	7.76		7.94742	0.552751	7.88		7.58516	0.574368	7.67		7.46588	0.594191	7.67		7.77688	0.607766	7.755		7.76629	0.588093	7.735		0.0799921	0.234106	0.870356	0.920188		0.167591	0.281366	1.11879	1.06437		0.800309	0.174272	1.21522	1.06437		0.800309	0.832986	0.979571	1.00347		0.0140402	0.039816	1.28544
LTB4R2	n	n	7.43871	0.453863	7.4		7.6329	0.509622	7.57		7.58677	0.477782	7.61		7.53529	0.523941	7.52		7.59833	0.511324	7.56		7.60984	0.490445	7.575		0.118364	0.11475	0.874061	0.888843		0.215795	0.183329	0.90246	0.864537		0.16123	0.517752	0.935245	0.920188		0.16123	0.152449	0.895259	0.895025		0.714419	0.78366	1.03249
LTBR	n	n	4.98692	0.456769	4.975		5.01222	0.678955	4.78		4.76231	0.720946	4.79		4.5625	0.747275	4.64		4.84488	0.730194	4.75		4.88962	0.704475	4.78		0.874657	0.438876	0.982617	1.14472		0.18567	0.166943	1.16847	1.13682		0.376299	0.0305171	1.34204	1.26138		0.376299	0.114323	1.10346	1.16878		0.199576	0.504584	1.18914
LTC4S	n	n	10.8415	2.65205	10.145		10.6065	1.02928	10.37		10.6404	1.25981	10.4		10.6556	1.3926	10.515		10.6252	1.16451	10.455		10.6231	1.13658	10.4		0.675402	0.369787	1.17691	0.855595		0.73257	0.266163	1.14961	0.837987		0.64497	0.31226	1.13754	0.773782		0.64497	0.264009	1.16175	0.806642		0.916565	0.813787	0.976802
LY96	n	n	6.95387	0.603941	6.92		7.06548	0.590372	7.02		6.98968	0.973107	6.87		6.73529	0.76393	6.8		6.94854	0.668288	7.005		7.02758	0.799112	7.005		0.464715	0.526347	0.925553	0.933033		0.862395	0.882471	0.975486	1.03526		0.971443	0.382607	1.16359	1.08673		0.971443	0.967962	1.0037	0.942785		0.712072	0.430399	1.05395
LYPD3	n	n	10.2639	0.76425	10.26		10.3874	1.08448	10.43		10.5268	2.70082	10.08		9.96706	0.977783	10.02		10.2385	1.05709	10.18		10.4571	2.04224	10.19		0.606023	0.698623	0.917927	0.888843		0.603938	0.341952	0.833409	1.13288		0.908539	0.276306	1.22843	1.18099		0.908539	0.821265	1.01771	1.05702		0.790697	0.236932	0.907925
MAL	n	n	4.3929	0.524704	4.38		4.43097	0.807962	4.36		4.38968	1.00673	4.48		4.43412	1.23807	4.75		4.43208	0.968761	4.525		4.41032	0.905497	4.45		0.826627	0.544892	0.973961	1.01396		0.98743	0.672745	1.00224	0.933033		0.837189	0.346522	0.971837	0.773782		0.837189	0.379638	0.973208	0.904379		0.859248	0.92149	1.02903
MALT1	n	n	5.45355	0.25412	5.48		5.38032	0.307739	5.47		5.43677	0.382486	5.46		5.26294	0.345014	5.25		5.33875	0.322785	5.36		5.40855	0.345447	5.465		0.31109	0.284365	1.05207	1.00696		0.839525	0.827229	1.01169	1.01396		0.0985166	0.0263531	1.14124	1.17283		0.0985166	0.0714068	1.08282	1.08673		0.524448	0.578001	0.961626
MAP2K1	n	n	5.57871	0.248015	5.61		5.61742	0.269777	5.57		5.50613	0.476786	5.57		5.41118	0.568868	5.52		5.54437	0.408114	5.55		5.56177	0.388252	5.57		0.55865	0.75669	0.973525	1.02811		0.455034	0.849226	1.0516	1.02811		0.675356	0.567698	1.12314	1.06437		0.675356	0.967958	1.02408	1.04247		0.262513	0.577972	1.08019
MAP2K2	n	n	5.21516	0.351936	5.28		5.35161	0.235062	5.35		5.05065	0.539993	5.21		4.91824	0.510517	5.03		5.19813	0.409715	5.26		5.20113	0.439997	5.26		0.0776699	0.131792	0.909754	0.952638		0.16046	0.152892	1.12079	1.04972		0.849459	0.0054016	1.22852	1.18921		0.849459	0.829047	1.01188	1.01396		0.00606135	0.00863484	1.23197
MAP2K4	n	n	6.25452	0.311703	6.35		6.22267	0.410886	6.205		6.23567	0.30614	6.23		6.24	0.349339	6.23		6.22894	0.385945	6.21		6.22917	0.359294	6.23		0.733724	0.57362	1.02232	1.10573		0.812551	0.515999	1.01315	1.08673		0.75862	0.627486	1.01011	1.08673		0.75862	0.526601	1.01789	1.10191		0.889961	0.946939	0.99103
MAP2K5	n	n	6.42615	0.438617	6.31		6.41593	0.431859	6.48		6.49654	0.496201	6.4		6.51	0.263793	6.455		6.45093	0.37739	6.48		6.45547	0.461822	6.41		0.932171	1	1.00711	0.888843		0.590285	0.734889	0.952384	0.939523		0.804505	0.312338	0.943539	0.904379		0.804505	0.629091	0.982973	0.888843		0.530477	0.978701	0.945656
MAP2K6	y	n	7.43065	0.399758	7.43		7.4129	0.276384	7.4		7.09806	0.764955	7.24		6.89706	0.90156	7.17		7.23021	0.622591	7.32		7.25548	0.592061	7.315		0.839621	0.805346	1.01237	1.02101		0.0359767	0.0478905	1.25926	1.14076		0.115657	0.0123815	1.44752	1.19748		0.115657	0.178425	1.14905	1.07923		0.0351677	0.0173212	1.24387
MAP3K1	n	n	5.10935	0.47571	5.14		5.0071	0.5276	4.93		4.93903	0.656523	5.05		4.76353	0.762618	4.92		4.92083	0.624118	4.925		4.97306	0.591654	5.01		0.426032	0.263011	1.07345	1.15669		0.246759	0.334787	1.12531	1.06437		0.155867	0.145589	1.27088	1.16473		0.155867	0.138593	1.1396	1.1607		0.65437	0.827236	1.04831
MAP3K14	n	n	6.49968	0.379653	6.53		6.59323	0.427515	6.66		6.46419	0.560938	6.43		6.36765	0.624755	6.38		6.51333	0.511295	6.52		6.52871	0.498863	6.535		0.365955	0.327682	0.937215	0.913831		0.771538	0.693364	1.0249	1.07177		0.898797	0.248583	1.09583	1.10957		0.898797	0.876303	0.990579	1.00696		0.312468	0.287728	1.09356
MAP3K7	n	n	6.65742	0.314896	6.66		6.66258	0.408803	6.66		6.71516	0.421069	6.75		6.66176	0.34911	6.69		6.66229	0.384919	6.68		6.68887	0.412418	6.695		0.955775	0.827225	0.996429	1		0.543215	0.535528	0.960767	0.939523		0.953217	0.965601	0.996993	0.97942		0.953217	0.896138	0.996628	0.986233		0.619715	0.468384	0.96421
MAP4K1	y	n	4.80615	0.435578	4.855		4.71148	0.519295	4.61		4.58654	0.512187	4.52		4.54062	0.509542	4.515		4.64791	0.516377	4.58		4.65019	0.514716	4.58		0.476224	0.206405	1.06782	1.18509		0.102064	0.0671971	1.16442	1.26138		0.19607	0.0697914	1.20208	1.26576		0.19607	0.0797054	1.11593	1.20999		0.382161	0.388099	1.09046
MAPK1	n	n	4.59581	0.367911	4.64		4.65935	0.310279	4.65		4.44903	0.581477	4.61		4.35412	0.560826	4.39		4.55125	0.43622	4.645		4.55419	0.474209	4.645		0.465101	0.434417	0.956908	0.993092		0.239658	0.398134	1.10709	1.02101		0.639296	0.105786	1.18238	1.18921		0.639296	0.848668	1.03137	0.99654		0.0806779	0.161158	1.15695
MAPK10	y	n	14.91	5.2889	12.62		15.6906	5.30322	12.99		16.3261	5.35457	13.48		16.0306	5.57049	13.4		15.811	5.34248	13.21		16.0084	5.2948	13.46		0.563873	0.310734	0.582106	0.773782		0.299012	0.231402	0.374716	0.550953		0.464677	0.604871	0.459906	0.582367		0.464677	0.332586	0.5355	0.664343		0.64042	0.938277	0.643725
MAPK11	n	n	11.7542	3.55549	11.03		11.0915	1.03494	10.91		10.5515	0.808394	10.635		10.3419	0.83274	10.45		10.8126	1.02232	10.62		10.8266	0.961247	10.64		0.357329	0.851787	1.5831	1.08673		0.0988267	0.153412	2.30169	1.31494		0.106656	0.0489893	2.66171	1.49485		0.106656	0.420848	1.92075	1.32869		0.0396808	0.125973	1.45392
MAPK12	n	n	17.0561	4.75601	14.42		16.481	4.59646	14.29		16.9155	4.83635	14.2		16.5782	4.56057	14.32		16.5154	4.53522	14.305		16.6982	4.68422	14.245		0.630029	0.740751	1.48984	1.09429		0.908477	0.485861	1.1024	1.16473		0.613139	0.517809	1.39271	1.07177		0.613139	0.58769	1.45469	1.08298		0.718182	0.751414	0.739942
MAPK13	n	n	6.66484	0.451685	6.7		6.665	0.473029	6.755		6.49452	0.423673	6.54		6.50882	0.417491	6.44		6.60851	0.45546	6.59		6.57836	0.453083	6.59		0.998918	1	0.999888	0.962594		0.130951	0.139236	1.12531	1.11729		0.593344	0.145556	1.11421	1.19748		0.593344	0.493844	1.03982	1.07923		0.143173	0.141094	1.12544
MAPK14	n	n	4.54962	0.36507	4.555		4.57556	0.611866	4.42		4.34308	0.70322	4.315		4.18	0.64591	4.24		4.42837	0.646673	4.3		4.46151	0.662348	4.35		0.852778	0.879781	0.98218	1.09809		0.189827	0.10521	1.15392	1.18099		0.385293	0.020408	1.29201	1.24401		0.385293	0.222536	1.08767	1.19334		0.204464	0.233189	1.17485
MAPK3	n	n	6.61387	0.43516	6.61		6.73581	0.430417	6.76		6.59065	0.88003	6.57		6.34765	0.608939	6.47		6.59833	0.528846	6.61		6.66323	0.690901	6.635		0.271766	0.304007	0.918954	0.90125		0.895646	0.652323	1.01623	1.02811		0.891879	0.211176	1.20266	1.10191		0.891879	0.884238	1.01083	1		0.412632	0.163331	1.10585
MAPK7	n	n	6.69323	0.446149	6.72		6.71065	0.402955	6.64		6.44484	0.72074	6.66		6.31706	0.872115	6.57		6.57125	0.631468	6.605		6.57774	0.594376	6.64		0.872378	0.730092	0.987998	1.05702		0.108019	0.159089	1.18788	1.04247		0.353004	0.0636818	1.29789	1.10957		0.353004	0.265	1.08822	1.08298		0.0781303	0.161205	1.20231
MAPK8	n	n	6.02731	0.370681	6.035		6.06148	0.422517	6		5.87385	0.418646	5.96		5.84875	0.451027	5.985		5.98233	0.440443	6		5.96943	0.427189	6		0.755911	0.775842	0.976591	1.02456		0.167865	0.175414	1.11223	1.05336		0.664613	0.20883	1.13175	1.03526		0.664613	0.420758	1.03167	1.02456		0.110649	0.310299	1.1389
MAPK9	y	n	6.27923	0.367368	6.305		6.19481	0.491969	6.15		6.115	0.423634	6.21		6.0225	0.456706	5.92		6.1307	0.481067	6.11		6.15566	0.457079	6.16		0.483608	0.115299	1.06026	1.11342		0.141611	0.105217	1.12057	1.06807		0.180777	0.0535796	1.19477	1.30586		0.180777	0.0428784	1.10844	1.14472		0.530321	0.782673	1.05688
MCAM	y	n	17.8437	5.47399	14.47		19.7859	5.50667	23.46		18.4359	5.68657	22.16		17.9912	5.95616	21.84		19.0925	5.68479	23.245		19.1109	5.58599	23.115		0.199413	0.166302	0.260215	0.00196671		0.698227	0.889918	0.66332	0.00484261		0.365383	0.942353	0.902831	0.00604518		0.365383	0.364845	0.420799	0.00228277		0.379604	0.2097	2.54912
MDM2	y	n	5.79581	0.371553	5.85		5.69516	0.384733	5.79		5.57548	0.458649	5.62		5.42882	0.468813	5.58		5.60083	0.431128	5.675		5.63532	0.424135	5.685		0.298979	0.314045	1.07225	1.04247		0.0419736	0.0129406	1.16499	1.17283		0.0418875	0.00227914	1.28965	1.20581		0.0418875	0.0320416	1.1447	1.12896		0.270118	0.234106	1.08649
MGAT5	y	n	6.04962	0.443211	6.045		5.94889	0.541432	5.95		5.75654	0.459686	5.84		5.71625	0.53761	5.8		5.86233	0.545566	5.95		5.85453	0.507534	5.91		0.462996	0.341084	1.07231	1.06807		0.0232994	0.0237791	1.22525	1.15269		0.143866	0.047502	1.25995	1.18509		0.143866	0.106045	1.13862	1.06807		0.170063	0.247361	1.14262
MIF	n	n	3.41516	0.325688	3.41		3.47774	0.26825	3.46		3.43645	0.557695	3.51		3.17235	0.516618	3.33		3.36958	0.398214	3.455		3.4571	0.434494	3.495		0.41219	0.540164	0.95755	0.965936		0.854988	0.468311	0.985351	0.933033		0.596085	0.188351	1.18329	1.05702		0.596085	0.864441	1.0321	0.96929		0.711586	0.882459	1.02903
MMP1	n	n	14.7887	4.84554	13.08		16.3539	5.56696	13.2		15.131	5.18443	13.39		16.5171	5.92664	13.39		16.4117	5.63428	13.3		15.7424	5.37032	13.3		0.242359	0.334775	0.33794	0.920188		0.789208	0.772876	0.788806	0.806642		0.191139	0.535694	0.301797	0.806642		0.191139	0.325102	0.324669	0.858565		0.374335	0.434556	2.33416
MMP14	n	n	8.76065	0.703396	8.66		8.85387	0.724567	8.96		8.49258	0.903135	8.6		8.23471	0.856316	8.6		8.63458	0.821149	8.83		8.67323	0.832168	8.745		0.609137	0.490245	0.937424	0.812252		0.197278	0.262987	1.20419	1.04247		0.4837	0.0718058	1.43987	1.04247		0.4837	0.732805	1.09131	0.888843		0.0874622	0.071515	1.28457
MMP15	n	n	14.6726	4.99177	12.21		15.0132	4.8017	12.98		14.2819	4.0964	12.5		15.0582	4.90747	12.46		15.0292	4.78704	12.705		14.6476	4.44159	12.7		0.785156	0.294221	0.789688	0.586417		0.737424	0.677886	1.31098	0.817902		0.751407	0.795858	0.765432	0.840896		0.751407	0.382373	0.781011	0.709562		0.52132	0.41417	1.66012
MRAS	n	n	9.025	0.593493	8.995		9.13852	0.890379	9.03		9.36462	0.947596	9.3		9.15937	0.875195	8.99		9.14628	0.874316	9.03		9.24943	0.91712	9.19		0.588832	0.656445	0.924331	0.976032		0.127742	0.169844	0.790252	0.809442		0.534268	0.716854	0.911064	1.00347		0.534268	0.624733	0.919372	0.976032		0.374722	0.433679	0.854945
MS4A1	y	n	4.59935	0.725065	4.68		4.53548	1.02289	4.7		4.48935	1.20445	4.27		4.29	1.1629	3.97		4.44854	1.06879	4.555		4.51242	1.10841	4.67		0.777669	0.767475	1.04527	0.986233		0.664657	0.627151	1.07923	1.32869		0.492808	0.215126	1.23915	1.6358		0.492808	0.717746	1.1102	1.09051		0.871431	0.582933	1.03249
MTA1	n	n	7.95484	0.606849	8		8.18355	1.02016	7.97		7.95226	0.952816	7.9		7.80529	0.557731	7.78		8.04958	0.896442	7.935		8.0679	0.985856	7.915		0.287665	0.794501	0.853398	1.02101		0.989894	0.672733	1.00179	1.07177		0.607044	0.524755	1.10922	1.16473		0.607044	0.916033	0.936438	1.04608		0.359949	0.402154	1.17388
MTA2	y	n	3.93731	0.397014	4.015		3.90444	0.57791	3.83		3.76846	0.515074	3.76		3.66625	0.441873	3.725		3.81581	0.538566	3.76		3.83774	0.547036	3.82		0.810987	0.31466	1.02304	1.13682		0.191565	0.0460336	1.12416	1.19334		0.322382	0.0111209	1.20669	1.22264		0.322382	0.0549011	1.08786	1.19334		0.370728	0.510291	1.09884
MTSS1	n	n	5.57903	0.529971	5.68		5.50452	0.655697	5.61		5.66233	0.674816	5.74		5.53059	0.733438	5.61		5.51375	0.676545	5.61		5.58213	0.664377	5.62		0.624443	0.442828	1.05301	1.04972		0.593176	0.497716	0.943895	0.959264		0.650839	0.957015	1.03415	1.04972		0.650839	0.56367	1.04629	1.04972		0.358008	0.159464	0.89638
MYC	n	n	4.66548	0.500845	4.63		4.76194	0.604866	4.75		4.70484	0.829803	4.68		4.67941	0.974804	4.67		4.73271	0.7474	4.715		4.73339	0.720696	4.71		0.496713	0.422224	0.935331	0.920188		0.821913	0.68305	0.97309	0.965936		0.66082	0.888553	0.990392	0.972655		0.66082	0.520472	0.954473	0.942785		0.757948	0.75675	1.04037
MYD88	n	n	4.85077	0.395484	4.84		4.88111	0.605172	4.85		4.76423	0.56376	4.76		4.66063	0.612203	4.645		4.79907	0.610081	4.74		4.82377	0.582578	4.8		0.830492	0.914974	0.979188	0.993092		0.5246	0.755684	1.06182	1.05702		0.701216	0.351021	1.14088	1.14472		0.701216	0.714854	1.03649	1.07177		0.470647	0.728591	1.08439
MYH10	y	n	17.7245	5.6075	14.02		18.4871	5.45344	23.04		16.1316	5.44377	13.45		15.9988	5.49644	13.07		17.6058	5.542	13.67		17.3094	5.53267	13.58		0.589272	0.294172	0.589441	0.00192624		0.260966	0.33132	3.01656	1.48452		0.92653	0.276293	3.30739	1.93187		0.92653	0.813459	1.08574	1.27456		0.0939311	0.0412016	5.11766
MYH9	y	n	1.39815	2.20756	1.09		0.977407	0.428536	1.02		1.58556	4.46299	0.94		1.98647	5.64015	0.79		1.36727	3.49211	0.975		1.28148	3.15524	0.985		0.335456	0.235873	1.33861	1.04972		0.845704	0.0228857	0.878182	1.10957		0.967323	0.0153971	0.665116	1.23114		0.967323	0.0446475	1.02163	1.08298		0.484073	0.246326	0.656038
NACA	y	n	1.79742	0.185956	1.77		1.84613	0.1627	1.84		1.79645	0.220961	1.83		1.80118	0.187112	1.84		1.83021	0.171135	1.84		1.82129	0.194055	1.83		0.276758	0.20744	0.966801	0.952638		0.985176	0.632044	1.00067	0.959264		0.424036	0.510719	0.997399	0.952638		0.424036	0.226167	0.977529	0.952638		0.317506	0.517023	1.03503
NAIP	n	n	5.29516	0.565985	5.22		5.37935	0.609245	5.4		5.11613	0.720822	5.26		4.93706	0.820791	5.17		5.22271	0.715517	5.35		5.24774	0.675046	5.35		0.575051	0.434544	0.943312	0.882703		0.281096	0.714309	1.13212	0.972655		0.635776	0.253161	1.28174	1.03526		0.635776	0.983978	1.0515	0.913831		0.12572	0.228663	1.20016
NCOA6	n	n	5.94258	0.316017	5.94		5.88	0.489047	6.05		5.95452	0.472729	5.98		5.89	0.518266	5.95		5.88354	0.494086	6.03		5.91726	0.478475	6.01		0.551818	0.730095	1.04433	0.926588		0.907356	0.709	0.991761	0.972655		0.556201	1	1.03712	0.993092		0.556201	0.801775	1.04177	0.939523		0.544184	0.688188	0.949661
NF2	n	n	6.43419	0.355441	6.43		6.51774	0.351565	6.62		6.36452	0.394612	6.39		6.28353	0.412022	6.32		6.43479	0.386649	6.51		6.44113	0.378596	6.515		0.355855	0.119728	0.943734	0.876606		0.467944	0.677867	1.04948	1.02811		0.994492	0.257641	1.11008	1.07923		0.994492	0.563682	0.999586	0.946058		0.111726	0.0520144	1.11205
NFAT5	n	n	5.12194	0.357887	5.13		5.11903	0.409319	5.19		5	0.500333	4.99		4.89235	0.538523	4.96		5.03875	0.466552	5.05		5.05952	0.457289	5.06		0.976381	0.994383	1.00201	0.959264		0.274157	0.398151	1.08819	1.10191		0.40102	0.19577	1.1725	1.12506		0.40102	0.540188	1.05935	1.05702		0.30937	0.398211	1.08601
NFATC1	n	n	6.16516	0.358895	6.17		6.16806	0.381431	6.21		6.21161	0.62669	6.37		6.02882	0.698515	6.24		6.11875	0.513319	6.21		6.18984	0.514961	6.285		0.97548	0.821709	0.99799	0.972655		0.721506	0.195163	0.968315	0.870551		0.662266	0.897054	1.09911	0.952638		0.662266	0.821218	1.03269	0.972655		0.742175	0.281354	0.970266
NFATC2	n	n	4.74194	0.57979	4.83		4.63742	0.501358	4.62		4.52839	0.793159	4.58		4.47176	0.898639	4.5		4.57875	0.664654	4.575		4.5829	0.660329	4.61		0.450707	0.297461	1.07513	1.15669		0.23095	0.109981	1.15954	1.18921		0.266647	0.0549796	1.20595	1.25701		0.266647	0.100654	1.11976	1.19334		0.520122	0.540236	1.0785
NFATC3	n	n	3.095	0.478943	3.08		3.16889	0.435257	3.15		2.96692	0.476712	2.98		3.00562	0.532741	2.98		3.10814	0.474358	3.09		3.06981	0.463002	3.07		0.559008	0.593366	0.950074	0.952638		0.33848	0.101299	1.09284	1.07177		0.911872	0.177753	1.06391	1.07177		0.911872	0.790009	0.990934	0.993092		0.113189	0.0313078	1.15026
NFKB1	n	n	5.90774	0.35761	5.95		5.85	0.503369	5.93		5.67903	0.682863	5.65		5.61529	0.864112	5.88		5.76687	0.654822	5.9		5.76452	0.60114	5.885		0.604516	0.871364	1.04084	1.01396		0.103764	0.0845559	1.17179	1.23114		0.276804	0.21913	1.22472	1.04972		0.276804	0.488402	1.10257	1.03526		0.266298	0.234117	1.12581
NFKB2	n	n	5.41846	0.389458	5.485		5.3837	0.723699	5.33		5.35615	0.914011	5.255		5.23562	0.538751	5.295		5.3286	0.658124	5.31		5.37019	0.814681	5.28		0.829453	0.630913	1.02438	1.11342		0.750469	0.135726	1.04413	1.17283		0.529895	0.248931	1.13511	1.14076		0.529895	0.37256	1.06426	1.12896		0.903456	0.482137	1.01928
NFKBIA	n	n	3.15462	0.813994	3.22		3.45296	0.603144	3.4		3.07231	1.0484	3.135		2.85	1.17254	3.105		3.2286	0.896203	3.34		3.26623	0.864426	3.34		0.134673	0.219523	0.813183	0.882703		0.753169	0.934359	1.05871	1.06069		0.73212	0.622612	1.23509	1.08298		0.73212	0.539879	0.950007	0.920188		0.109717	0.266089	1.30193
NFKBIB	n	n	6.54	0.479074	6.62		6.58444	0.598629	6.68		6.31577	0.430248	6.47		6.24125	0.449353	6.265		6.45674	0.567563	6.57		6.45264	0.535315	6.57		0.767135	0.837856	0.969663	0.959264		0.0818791	0.0644731	1.16815	1.10957		0.534132	0.031513	1.23008	1.27899		0.534132	0.379215	1.05941	1.03526		0.0672344	0.00986817	1.2047
NFKBIE	n	n	7.45419	0.580343	7.32		7.45774	0.526496	7.47		7.3171	0.536017	7.35		7.11059	0.547625	7.11		7.33479	0.554237	7.38		7.38742	0.531654	7.41		0.979969	0.983149	0.997543	0.90125		0.337812	0.464049	1.09969	0.97942		0.361538	0.0606952	1.26892	1.15669		0.361538	0.371496	1.08628	0.959264		0.301481	0.371219	1.1024
NKIRAS1	n	n	10.1855	0.663631	10		10.0094	0.499719	9.82		9.95516	0.863932	10.04		9.60882	0.682742	9.63		9.8675	0.596285	9.775		9.98226	0.70045	9.875		0.24248	0.394303	1.12985	1.13288		0.243785	0.260003	1.1731	0.972655		0.0298038	0.00578741	1.49139	1.29235		0.0298038	0.0577237	1.24659	1.16878		0.763448	0.821751	1.03828
NKIRAS2	n	n	6.54484	0.419681	6.49		6.60677	0.31679	6.64		6.3571	0.551508	6.37		6.18706	0.520322	6.33		6.45812	0.444267	6.505		6.48194	0.463447	6.505		0.51445	0.410116	0.957978	0.90125		0.136725	0.195185	1.13898	1.08673		0.38949	0.0405361	1.28145	1.11729		0.38949	0.717734	1.06195	0.989657		0.032751	0.0295991	1.18894
NOTCH1	n	n	5.02613	0.378723	5.02		5.04839	0.372685	5.08		4.85839	0.606108	4.94		4.73765	0.628535	4.83		4.93833	0.495681	5.04		4.95339	0.508088	5.02		0.816373	0.921471	0.98469	0.959264		0.196279	0.185558	1.1233	1.05702		0.403615	0.0946179	1.22135	1.14076		0.403615	0.482045	1.06275	0.986233		0.142309	0.195112	1.14076
NOTCH2	n	n	4.24323	0.34229	4.29		4.26	0.37263	4.27		4.08548	0.691008	4.21		3.95412	0.803003	4.12		4.15167	0.574454	4.24		4.17274	0.557548	4.24		0.854179	0.899149	0.98844	1.01396		0.259261	0.494634	1.11554	1.05702		0.426506	0.290665	1.22188	1.12506		0.426506	0.691619	1.06552	1.03526		0.220661	0.442868	1.12859
NOTCH4	y	n	14.7029	5.87285	11.54		15.4294	5.67442	12.63		15.4277	5.6006	12.57		15.6018	5.90402	12.57		15.4904	5.69437	12.6		15.4285	5.59123	12.6		0.622205	0.31071	0.604389	0.469761		0.620793	0.290999	0.605065	0.48971		0.554987	0.497087	0.53631	0.48971		0.554987	0.29637	0.579342	0.479632		0.999105	1	1.00112
NR3C1	n	n	5.07323	0.439199	5.09		5.101	0.414382	5.045		4.96333	0.482896	5.06		4.88294	0.527231	4.94		5.02213	0.464926	5.03		5.03217	0.451484	5.055		0.800481	0.994244	0.980933	1.03168		0.355966	0.659895	1.07915	1.02101		0.628766	0.310884	1.14099	1.10957		0.628766	0.638547	1.03605	1.04247		0.240854	0.662691	1.10012
NR4A1	y	n	7.14516	0.675751	7.19		7.10129	0.690868	7.02		7.31516	1.31691	7.28		6.88412	1.5087	6.87		7.02438	1.04429	7.01		7.20823	1.04846	7.18		0.801322	0.746053	1.03088	1.12506		0.524952	0.512654	0.888843	0.939523		0.569832	0.285875	1.19835	1.24833		0.569832	0.463547	1.08733	1.13288		0.426449	0.375076	0.862221
NR4A3	n	n	11.749	2.34064	11.44		12.33	3.1045	11.64		13.0806	4.6182	11.56		13.0388	4.91027	11.4		12.581	3.80488	11.615		12.7053	3.92074	11.635		0.408725	0.215354	0.668515	0.870551		0.157336	0.54022	0.397324	0.920188		0.279044	0.91415	0.40901	1.02811		0.279044	0.347826	0.561746	0.885768		0.455552	0.927086	0.594338
NRAS	n	n	4.53769	0.372046	4.53		4.45037	0.475673	4.51		4.31308	0.51492	4.375		4.27625	0.588624	4.375		4.38558	0.520637	4.48		4.38302	0.495385	4.43		0.4612	0.428435	1.0624	1.01396		0.077432	0.128673	1.16847	1.11342		0.197792	0.165758	1.19868	1.11342		0.197792	0.22252	1.11119	1.03526		0.317826	0.527579	1.09984
NRIP1	n	n	7.44677	0.369697	7.5		7.467	0.490349	7.395		8.16897	2.97159	7.61		8.65	3.97636	7.605		7.87848	2.39791	7.465		7.81203	2.12331	7.51		0.855977	0.890972	0.986078	1.07549		0.184549	0.162054	0.606176	0.926588		0.324202	0.18518	0.434303	0.929805		0.324202	0.473497	0.741386	1.02456		0.206998	0.169965	0.614734
NT5E	n	n	9.04258	0.76521	8.91		9.61258	2.74915	9.1		9.23387	1.25818	9.16		9.28176	1.50946	9.03		9.49542	2.37179	9.065		9.42323	2.12884	9.13		0.270522	0.451305	0.673617	0.876606		0.472337	0.6934	0.875822	0.840896		0.307624	0.871553	0.847224	0.920188		0.307624	0.536909	0.730605	0.898132		0.488235	0.746059	1.30018
ODC1	n	n	4.44385	0.645155	4.45		4.52778	0.604581	4.42		4.50808	0.710701	4.695		4.43437	0.747912	4.59		4.49302	0.654321	4.47		4.51811	0.652451	4.56		0.627012	0.817048	0.943483	1.02101		0.734374	0.420605	0.956455	0.843816		0.761985	0.835824	1.00659	0.907519		0.761985	0.955556	0.966487	0.986233		0.913754	0.504567	1.01375
PAX5	n	n	6.82385	0.801299	6.74		6.65222	1.04756	6.62		6.79462	1.27997	6.78		6.73937	0.925271	6.855		6.68465	0.993429	6.71		6.72208	1.15823	6.71		0.507117	0.516049	1.12633	1.08673		0.92177	0.62766	1.02047	0.972655		0.547351	1	1.0603	0.923382		0.547351	0.655737	1.10129	1.02101		0.658949	0.971611	0.906015
PDCD1	y	n	9.71808	0.760773	9.775		9.45815	1.0378	9.42		9.53	2.83691	8.95		9.84687	3.58415	8.88		9.60279	2.30017	9.24		9.4934	2.09978	9.24		0.304804	0.134998	1.19742	1.27899		0.745402	0.00442107	1.13924	1.77154		0.805737	0.0190586	0.914593	1.85961		0.805737	0.0302198	1.08319	1.44894		0.902314	0.222891	0.951416
PDE4A	n	n	6.21385	0.53375	6.29		6.28852	0.436839	6.28		6.01731	0.621293	6.075		5.92875	0.683002	6.04		6.15465	0.561869	6.15		6.15547	0.547475	6.15		0.579076	0.782652	0.949558	1.00696		0.226872	0.284227	1.14595	1.1607		0.667116	0.165741	1.21849	1.18921		0.667116	0.642322	1.04188	1.10191		0.0709884	0.159675	1.20682
PDE4B	y	n	6.32774	0.450805	6.33		6.39258	0.470687	6.43		6.0829	0.483358	6.26		5.99765	0.474454	6.18		6.25271	0.50446	6.385		6.23774	0.498224	6.34		0.5817	0.746056	0.956052	0.933033		0.0434991	0.0760242	1.18496	1.04972		0.503307	0.0364954	1.2571	1.10957		0.503307	0.460475	1.05339	0.962594		0.0131514	0.00629511	1.23943
PDE4D	n	n	10.6454	2.27021	10.26		10.2178	0.757452	10.13		10.1619	1.17775	10.09		10.025	1.15741	10.16		10.146	0.917871	10.13		10.1904	0.977001	10.13		0.358341	0.735306	1.345	1.09429		0.339739	0.521741	1.39809	1.12506		0.20363	0.613401	1.53728	1.07177		0.20363	0.62911	1.41356	1.09429		0.837503	0.715286	1.03947
PECAM1	y	n	2.92885	0.472308	3.01		2.9863	0.562694	2.98		2.88808	0.727258	3.015		2.705	0.825251	2.98		2.88163	0.676876	2.98		2.93811	0.644244	3		0.6895	0.971611	0.960961	1.02101		0.811522	1	1.02866	0.99654		0.755797	0.492412	1.16784	1.02101		0.755797	0.766298	1.03327	1.02101		0.583954	0.971612	1.07045
PF4	n	n	0.262903	0.956233	0.28		0.406129	1.11346	0.38		0.34871	1.34325	0.66		0.166471	1.58993	0.54		0.32125	1.29048	0.395		0.377419	1.2239	0.46		0.588917	0.921489	0.905492	0.933033		0.773008	0.275215	0.942258	0.768438		0.82946	0.627626	1.06913	0.835088		0.82946	0.763241	0.960364	0.923382		0.855231	0.394315	1.0406
PFDN5	y	n	2.26194	0.310015	2.23		2.27903	0.274279	2.3		2.25258	0.456961	2.29		2.10588	0.435489	2.19		2.21771	0.345809	2.25		2.26581	0.373993	2.295		0.818899	0.75672	0.988219	0.952638		0.925166	0.530891	1.00651	0.959264		0.565228	0.483422	1.11423	1.02811		0.565228	0.92001	1.03113	0.986233		0.783238	0.805341	1.0185
PIK3C2A	y	n	8.08038	0.423391	8.115		8.11407	0.543205	8.1		7.82846	0.426405	7.85		7.755	0.431215	7.79		7.98047	0.529069	7.93		7.97396	0.505696	7.92		0.802695	0.803265	0.976919	1.01045		0.0374516	0.0109344	1.19079	1.20164		0.416827	0.0138221	1.253	1.25266		0.416827	0.175041	1.07171	1.13682		0.0385623	0.0482237	1.21893
PIK3C2B	n	n	8.05308	0.570353	8.105		7.9163	0.735486	7.87		7.99308	0.680704	8.07		7.97625	0.74825	8.03		7.9386	0.731904	7.91		7.95396	0.703377	8.06		0.453984	0.341025	1.09945	1.17691		0.731913	0.576668	1.04247	1.02456		0.497918	0.508921	1.0547	1.05336		0.497918	0.324839	1.08258	1.14472		0.695196	0.695454	0.948171
PIK3C3	n	n	6.56462	0.313257	6.625		6.63333	0.519438	6.55		6.51154	0.392904	6.46		6.47938	0.344354	6.46		6.57605	0.463733	6.52		6.57358	0.461415	6.52		0.564184	0.823919	0.953485	1.05336		0.592559	0.34589	1.03748	1.12117		0.911841	0.364602	1.06086	1.12117		0.911841	0.785238	0.992108	1.07549		0.34162	0.364025	1.08809
PIK3CA	n	n	7.43161	0.370631	7.44		7.38226	0.402382	7.4		7.30032	0.386277	7.27		7.29765	0.387742	7.24		7.35229	0.395223	7.295		7.34129	0.39334	7.32		0.617287	0.414093	1.0348	1.02811		0.177193	0.167502	1.09527	1.12506		0.375042	0.210953	1.09731	1.1487		0.375042	0.242029	1.05652	1.10573		0.416664	0.390347	1.05844
PIK3CB	n	n	6.61065	0.398229	6.66		6.61968	0.330136	6.63		6.34806	0.665379	6.43		6.20706	0.741002	6.38		6.47354	0.544299	6.58		6.48387	0.538594	6.61		0.922876	1	0.993759	1.02101		0.064227	0.113158	1.19962	1.17283		0.23074	0.0336948	1.32279	1.21419		0.23074	0.320169	1.0997	1.05702		0.0461751	0.124829	1.20716
PIK3CD	n	n	3.98097	0.424769	3.97		3.90645	0.31656	3.93		3.81935	0.664103	3.92		3.56824	0.694957	3.67		3.78667	0.505074	3.88		3.8629	0.517796	3.925		0.436607	0.394172	1.05301	1.02811		0.258226	0.582895	1.11854	1.03526		0.0800515	0.0302302	1.3312	1.23114		0.0800515	0.104805	1.14417	1.06437		0.512319	0.789014	1.06223
PIK3R1	n	n	4.68645	0.510676	4.78		4.75226	0.380917	4.77		4.39258	0.779453	4.52		4.28529	0.85816	4.39		4.58687	0.627898	4.64		4.57242	0.634843	4.64		0.567372	0.966307	0.955411	1.00696		0.0842133	0.0980422	1.22593	1.19748		0.462334	0.0461087	1.32057	1.31039		0.462334	0.33507	1.07146	1.10191		0.0244434	0.0858327	1.28314
PIK3R2	y	n	6.67846	0.423856	6.735		6.76333	0.604839	6.74		6.37846	0.654325	6.405		6.40875	0.646683	6.36		6.6314	0.637101	6.68		6.57453	0.653057	6.61		0.558141	0.383159	0.942868	0.99654		0.0553245	0.0173094	1.23114	1.25701		0.739317	0.0276088	1.20557	1.29684		0.739317	0.660149	1.03316	1.03886		0.030545	0.00866867	1.30574
PIK3R3	n	n	9.83231	2.93332	9.045		9.42074	1.10748	9.24		8.9968	0.92903	8.87		9.05133	0.892507	8.79		9.28881	1.04014	9.075		9.21692	1.03788	8.99		0.499187	0.695466	1.33013	0.873573		0.180166	0.254262	1.78448	1.12896		0.275993	0.255582	1.71829	1.19334		0.275993	0.805605	1.4575	0.97942		0.142735	0.140366	1.34159
PIK3R4	n	n	7.25516	0.606882	7.31		7.17677	0.866612	7		7.27355	1.08192	7.16		7.13824	1.11746	7.13		7.16312	0.951219	7.075		7.22516	0.973353	7.145		0.681427	0.4263	1.05584	1.23971		0.934503	0.762098	0.987336	1.10957		0.633395	0.497005	1.08442	1.13288		0.633395	0.374184	1.06587	1.17691		0.698876	0.642198	0.935122
PIK3R5	n	n	3.41226	0.52076	3.51		3.49367	0.548996	3.445		3.17167	0.735354	3.325		3.05118	0.833373	3.28		3.33362	0.691207	3.34		3.33267	0.663547	3.405		0.554557	0.93675	0.945134	1.04608		0.14458	0.168176	1.18148	1.13682		0.590804	0.0968198	1.28439	1.17283		0.590804	0.396666	1.05602	1.12506		0.0595395	0.233924	1.25006
PIP4K2B	y	n	5.43419	0.26618	5.49		5.52129	0.300053	5.52		5.52774	0.333394	5.52		5.45176	0.370527	5.44		5.49667	0.324551	5.51		5.52452	0.314568	5.52		0.231405	0.233988	0.941415	0.97942		0.226903	0.239652	0.937215	0.97942		0.373902	0.991398	0.987894	1.03526		0.373902	0.390519	0.957621	0.986233		0.936436	0.966296	0.995538
PLA2G4C	y	n	12.8113	4.91226	10.87		10.4687	1.26255	10.52		11.2739	2.91524	10.44		11.5794	3.715	10.47		10.8621	2.45029	10.47		10.8713	2.26458	10.455		0.0126185	0.167668	5.07209	1.27456		0.139233	0.50365	2.90275	1.34723		0.0218593	0.497087	2.34873	1.31951		0.0218593	0.191801	3.86162	1.31951		0.163376	0.544907	0.572298
PLA2G7	n	n	7.84556	0.669858	7.8		8.09423	0.656056	8.13		8.50846	3.17795	8.045		7.92588	0.784578	8.12		8.02767	0.705431	8.13		8.30135	2.28153	8.09		0.178311	0.226278	0.841669	0.795536		0.2941	0.344085	0.631605	0.843816		0.287628	0.459049	0.945843	0.80107		0.287628	0.22991	0.881408	0.795536		0.518086	0.63418	0.75042
PLCB2	n	n	4.48968	0.264946	4.47		4.54742	0.379051	4.58		4.44032	0.673204	4.51		4.27235	0.774415	4.41		4.45	0.559951	4.52		4.49387	0.544485	4.535		0.489633	0.334733	0.960767	0.926588		0.70541	0.740657	1.0348	0.972655		0.713741	0.394351	1.16258	1.04247		0.713741	0.774728	1.02788	0.965936		0.443254	0.662485	1.07706
PLCB3	n	n	7.69	0.454118	7.78		7.63778	0.499672	7.67		7.76444	0.530285	7.86		7.57412	0.534486	7.62		7.61318	0.508179	7.645		7.70111	0.514311	7.79		0.689414	0.742326	1.03686	1.07923		0.58191	0.550532	0.949708	0.946058		0.522204	0.47696	1.08364	1.11729		0.522204	0.5616	1.05469	1.09809		0.370514	0.431133	0.915945
PLCB4	y	n	18.04	5.85838	21.16		16.7726	5.6991	12.94		19.03	5.39343	22.21		20.4376	4.91581	23.04		18.1886	5.64707	22.155		17.9013	5.61263	20.64		0.424047	0.426114	2.40729	298.172		0.521114	0.903608	0.503478	0.482968		0.915769	0.530835	0.189774	0.271684		0.915769	0.817327	0.902103	0.501736		0.140985	0.303261	0.209147
PLCD1	y	n	14.2945	4.94191	11.84		14.5039	5.04714	12.81		13.3974	4.59037	11.62		11.9194	3.66741	10.8		13.5885	4.73273	11.72		13.9506	4.81686	11.905		0.869485	0.512648	0.864924	0.510506		0.461866	0.143137	1.86231	1.16473		0.526477	0.00205055	5.18773	2.05623		0.526477	0.335091	1.63125	1.08673		0.37015	0.0759717	2.15315
PLCG1	n	n	5.6229	0.2604	5.65		5.68355	0.454705	5.71		5.69968	0.545023	5.63		5.71176	0.640656	5.57		5.69354	0.521424	5.66		5.69161	0.497835	5.7		0.521773	0.390389	0.958835	0.959264		0.481887	0.622158	0.948175	1.01396		0.486679	0.939847	0.940264	1.05702		0.486679	0.567073	0.952217	0.993092		0.899744	0.740726	0.988882
PLCG2	n	n	5.64444	0.565851	5.63		5.60259	0.485423	5.62		5.52185	0.683059	5.43		5.40588	0.663957	5.31		5.52659	0.562048	5.58		5.56222	0.588335	5.595		0.771681	0.609752	1.02943	1.00696		0.475868	0.451678	1.08869	1.1487		0.395213	0.205638	1.17982	1.24833		0.395213	0.328428	1.08512	1.03526		0.618723	0.883084	1.05756
PMEPA1	n	n	10.2861	0.722033	10.38		10.52	0.726012	10.49		10.1677	1.18902	10.06		9.96176	1.15051	9.8		10.3223	0.927282	10.32		10.3439	0.993002	10.33		0.208383	0.200113	0.85035	0.926588		0.637333	0.386558	1.08552	1.24833		0.854538	0.131271	1.25211	1.49485		0.854538	0.836917	0.975246	1.04247		0.164347	0.11481	1.27656
PNN	n	n	4.54926	0.486288	4.62		4.57889	0.330923	4.65		4.32556	0.801548	4.59		4.19059	0.910614	4.35		4.42886	0.641358	4.505		4.45222	0.620683	4.6		0.794552	0.944812	0.979672	0.97942		0.220594	0.421049	1.16773	1.02101		0.404974	0.125744	1.28224	1.20581		0.404974	0.420477	1.08703	1.08298		0.135074	0.42104	1.19196
PPBP	n	n	-0.0306452	1.03152	0.14		0.0154839	1.00864	0.01		0.0483871	1.11808	0.25		-0.0276471	1.22818	0.11		0.000208333	1.07857	0.06		0.0319355	1.05614	0.135		0.859304	0.943877	0.968532	1.09429		0.773379	0.554294	0.946692	0.926588		0.899851	0.948432	0.997924	1.02101		0.899851	0.987984	0.978841	1.05702		0.903575	0.490267	0.977451
PPP3CA	n	n	6.05444	0.443434	6.05		5.99519	0.33713	5.95		5.95741	0.656005	5.98		5.84941	0.64177	5.97		5.93886	0.476583	5.955		5.9763	0.516944	5.965		0.582781	0.562137	1.04193	1.07177		0.527057	0.684276	1.06957	1.04972		0.312176	0.372352	1.15271	1.05702		0.312176	0.400284	1.08341	1.06807		0.79118	0.917305	1.02653
PPP3CB	y	n	4.89226	0.419982	4.97		4.94839	0.358293	4.91		4.70226	0.521815	4.74		4.54235	0.537907	4.57		4.80458	0.467924	4.865		4.82532	0.460914	4.885		0.57344	0.93827	0.961841	1.04247		0.119523	0.0725284	1.14076	1.17283		0.400259	0.00272009	1.27448	1.31951		0.400259	0.145367	1.06266	1.07549		0.0343774	0.108423	1.18602
PPP3CC	n	n	5.31968	0.364632	5.34		5.37677	0.429832	5.39		5.26	0.404722	5.33		5.10824	0.405975	5.2		5.28167	0.436901	5.285		5.31839	0.418194	5.38		0.57486	0.805327	0.961196	0.965936		0.544201	0.637126	1.04223	1.00696		0.688724	0.0364852	1.15784	1.10191		0.688724	0.427578	1.0267	1.03886		0.27518	0.494656	1.08431
PPP3R1	n	n	3.85871	0.35238	3.95		3.97968	0.295031	4.03		3.69968	0.558495	3.8		3.73	0.429898	3.8		3.89125	0.364742	3.965		3.83968	0.464899	3.88		0.148003	0.251131	0.919571	0.946058		0.185025	0.27207	1.11654	1.10957		0.695909	0.33191	1.09332	1.10957		0.695909	0.717733	0.977697	0.989657		0.0164485	0.0440498	1.21419
PPP3R2	y	n	17.8048	5.62003	14.18		18.8045	5.71673	23.06		18.6745	5.4812	22.87		18.5953	5.56574	22.87		18.7304	5.60499	22.955		18.7395	5.5545	22.955		0.49017	0.535533	0.500112	0.00212253		0.539696	0.938271	0.547269	0.0024213		0.476199	0.880036	0.578162	0.0024213		0.476199	0.713984	0.52647	0.00228277		0.927486	0.526342	1.09429
PRF1	n	n	2.06667	0.881502	2.1		2.15923	0.684754	2.07		2.00889	1.08783	2.2		2.12118	1.07598	2.14		2.14419	0.848818	2.1		2.08264	0.907122	2.14		0.672056	0.789537	0.937854	1.02101		0.831057	0.965501	1.04086	0.933033		0.71515	0.951948	0.962922	0.972655		0.71515	0.828054	0.947686	1		0.551527	0.810155	1.10983
PRKCA	n	n	5.889	0.441411	5.96		5.88871	0.628383	6.01		5.65567	0.831955	5.88		5.69529	1.04251	5.95		5.82021	0.794206	5.97		5.7741	0.738763	5.93		0.998346	0.817403	1.0002	0.965936		0.180042	0.370931	1.17555	1.05702		0.665719	0.93822	1.1437	1.00696		0.665719	0.837222	1.04884	0.993092		0.220937	0.225526	1.17531
PRKCB	n	n	3.66741	0.428042	3.79		3.65704	0.412094	3.73		3.57926	0.736645	3.73		3.47118	0.876897	3.63		3.58523	0.630225	3.69		3.61815	0.592497	3.73		0.928087	0.488822	1.00721	1.04247		0.59314	0.944819	1.063	1.04247		0.552148	0.562815	1.1457	1.11729		0.552148	0.444794	1.05862	1.07177		0.634088	0.768648	1.05539
PRKCD	n	n	3.84926	0.385636	3.87		3.96333	0.510979	3.99		3.76778	0.761059	3.93		3.69176	0.910537	3.9		3.85841	0.695888	3.935		3.86556	0.649591	3.95		0.358763	0.182736	0.923975	0.920188		0.621812	0.762032	1.0581	0.959264		0.950291	0.980767	1.11535	0.97942		0.950291	0.371115	0.993678	0.955945		0.272751	0.363664	1.14517
PRKCE	n	n	8.05333	0.479278	8.11		8.01444	0.579571	8.08		7.97963	0.623492	7.99		7.86647	0.697782	7.97		7.95727	0.62417	8.065		7.99704	0.596485	8.065		0.789233	0.937934	1.02732	1.02101		0.628313	0.488855	1.05241	1.08673		0.495827	0.294273	1.13829	1.10191		0.495827	0.565613	1.06885	1.03168		0.832539	0.755474	1.02443
PRKCH	n	n	3.63704	0.572994	3.67		3.66852	0.398156	3.63		3.59407	0.730686	3.64		3.59059	0.843871	3.57		3.63841	0.601915	3.59		3.6313	0.584033	3.64		0.815561	0.883071	0.978415	1.02811		0.810952	0.748857	1.03023	1.02101		0.992453	0.546672	1.03272	1.07177		0.992453	0.687113	0.999049	1.05702		0.643969	0.815297	1.05296
PRKCI	n	n	11.283	2.12564	10.89		11.4347	2.72242	10.695		11.0321	1.20029	10.87		11.1906	1.45645	11.03		11.3498	2.34462	10.77		11.2403	2.12	10.775		0.810784	0.711661	0.90021	1.14472		0.585844	0.962765	1.18991	1.01396		0.900197	0.817584	1.06612	0.907519		0.900197	0.877535	0.954765	1.08673		0.474819	0.857976	1.32182
PRKCQ	n	n	6.13633	0.531507	6.125		6.13	0.480729	6.02		5.97333	0.625109	5.995		6.01059	0.713806	6.02		6.08771	0.569469	6.02		6.05295	0.557364	6		0.961211	0.734563	1.0044	1.07549		0.281065	0.267403	1.11961	1.09429		0.707781	0.499398	1.09107	1.07549		0.707781	0.575608	1.03428	1.07549		0.276045	0.618622	1.11471
PRKCZ	n	n	7.85815	0.451459	7.81		7.92185	0.55668	7.86		7.76148	0.571023	7.83		7.73176	0.578902	7.83		7.84841	0.566429	7.84		7.84167	0.564386	7.84		0.646125	0.951709	0.956805	0.965936		0.493243	0.382192	1.0693	0.986233		0.939855	0.322848	1.09155	0.986233		0.939855	0.661165	1.00677	0.97942		0.300884	0.345703	1.11757
PRKD3	n	n	6.27148	0.281257	6.25		6.34615	0.337628	6.32		6.2063	0.376064	6.16		6.23824	0.365141	6.16		6.30349	0.348561	6.31		6.27491	0.361246	6.31		0.385047	0.340957	0.949558	0.952638		0.473975	0.441294	1.04622	1.06437		0.68915	0.629685	1.02331	1.06437		0.68915	0.690426	0.978059	0.959264		0.160877	0.187765	1.1018
PTAFR	n	n	4.56774	0.517621	4.47		4.68613	0.505204	4.56		4.47903	0.809676	4.36		4.33882	0.857386	4.41		4.56313	0.664335	4.53		4.58258	0.677374	4.5		0.365778	0.310698	0.921217	0.939523		0.609166	0.778253	1.06342	1.07923		0.973939	0.713994	1.17196	1.04247		0.973939	0.584212	1.00321	0.959264		0.231708	0.269051	1.15436
PTCH1	n	n	7.91704	0.869154	7.8		7.87308	0.650334	7.815		7.78074	0.839496	7.73		7.91824	0.878744	7.65		7.89093	0.739198	7.78		7.82604	0.746915	7.74		0.836168	0.762275	1.03094	0.989657		0.560352	0.268172	1.09908	1.04972		0.893527	0.499697	0.99917	1.10957		0.893527	0.582996	1.01826	1.01396		0.65717	0.482155	1.0661
PTEN	n	n	4.939	0.295289	4.905		5.03613	0.339712	5.01		4.93167	0.419861	5.01		4.84941	0.466549	4.94		4.97	0.39485	4.995		4.98475	0.381679	5.01		0.238747	0.172675	0.934892	0.929805		0.937898	0.55418	1.0051	0.929805		0.71251	0.96467	1.06407	0.976032		0.71251	0.319001	0.978742	0.939523		0.289001	0.45294	1.07509
PTGDR	n	n	8.05452	2.91398	7.59		7.66226	0.529872	7.69		7.83323	0.65297	7.83		7.73529	0.677727	7.74		7.68813	0.580362	7.695		7.74774	0.595985	7.77		0.463754	0.544862	1.31245	0.933033		0.681378	0.165463	1.16578	0.846745		0.398911	0.713979	1.24766	0.90125		0.398911	0.543513	1.28912	0.929805		0.262141	0.207589	0.888247
PTGER2	n	n	4.70889	0.317543	4.68		4.76074	0.383836	4.78		4.57556	0.534864	4.61		4.61059	0.54831	4.57		4.70273	0.454335	4.745		4.66815	0.47048	4.72		0.59092	0.229078	0.964697	0.933033		0.270479	0.303122	1.09682	1.04972		0.950946	0.347014	1.07051	1.07923		0.950946	0.722274	1.00428	0.955945		0.149859	0.086654	1.13696
PTGER3	y	n	12.7078	3.19036	11.85		16.2933	5.75484	13.05		14.8367	5.48498	12.06		15.2447	5.92075	12.06		15.8882	5.7737	12.755		15.565	5.61657	12.755		0.00657459	0.0666633	0.0832991	0.435275		0.0871862	0.703495	0.228634	0.864537		0.0107342	0.793117	0.172309	0.864537		0.0107342	0.163991	0.110307	0.534033		0.345462	0.158507	2.74473
PTGIR	y	n	6.91222	0.469069	6.8		6.94222	0.505183	6.89		7.18963	0.940656	7.3		7.01647	1.11434	7.04		6.97091	0.78594	6.97		7.06593	0.758194	7.045		0.821991	0.634188	0.97942	0.939523		0.176157	0.00751536	0.825072	0.707107		0.726683	0.131881	0.930289	0.846745		0.726683	0.283689	0.960138	0.888843		0.234034	0.0279926	0.842409
PTGS1	n	n	4.58581	0.864557	4.74		4.58871	0.903909	4.6		4.27226	1.07263	4.59		4.17353	1.21738	4.4		4.44167	1.03262	4.6		4.43048	0.996549	4.6		0.989732	0.61223	0.99799	1.10191		0.209987	0.215314	1.24276	1.10957		0.521162	0.207181	1.33078	1.26576		0.521162	0.340114	1.10507	1.10191		0.213951	0.406091	1.24526
PTPRC	n	n	1.13129	0.374591	1.15		1.28677	0.554066	1.3		0.978065	0.728494	0.95		0.833529	0.770584	0.84		1.12625	0.667895	1.115		1.13242	0.660451	1.08		0.200493	0.225796	0.897831	0.90125		0.301838	0.133724	1.11205	1.1487		0.969582	0.0438101	1.22924	1.23971		0.969582	0.943954	1.0035	1.02456		0.0652473	0.0179856	1.2386
RAF1	y	n	6.13161	0.37389	6.19		6.20871	0.356742	6.21		5.83839	0.694695	6		5.72353	0.8488	6.01		6.03687	0.617645	6.155		6.02355	0.578602	6.115		0.409469	0.549473	0.947963	0.986233		0.0428206	0.0323202	1.22538	1.14076		0.445392	0.0286285	1.32692	1.13288		0.445392	0.556891	1.06787	1.02456		0.0105441	0.00507831	1.29264
RBL1	n	n	8.05481	0.576857	8.04		8.8	3.03431	8		8.11808	0.747112	8.035		8.10812	0.532105	8.035		8.54256	2.43212	8		8.46547	2.2339	8		0.215577	0.788545	0.596591	1.02811		0.730904	0.922039	0.957098	1.00347		0.310604	0.890068	0.963723	1.00347		0.310604	0.795296	0.71314	1.02811		0.270703	0.914974	1.60428
RBL2	n	n	3.3663	0.2823	3.4		3.41577	0.357616	3.375		3.3108	0.390106	3.24		3.415	0.410593	3.27		3.41548	0.37371	3.335		3.36431	0.3739	3.28		0.577826	0.796363	0.966289	1.01748		0.557231	0.163595	1.03922	1.11729		0.560911	0.632645	0.966805	1.09429		0.560911	0.960759	0.966486	1.04608		0.321122	0.183934	1.07547
RBPJ	n	n	6.43833	0.344885	6.46		6.42323	0.463784	6.48		6.229	0.729843	6.42		6.13471	0.850831	6.38		6.32104	0.634964	6.445		6.3277	0.612039	6.46		0.886	0.98273	1.01053	0.986233		0.160852	0.433194	1.15615	1.02811		0.356184	0.357992	1.23424	1.05702		0.356184	0.684902	1.0847	1.01045		0.218143	0.453096	1.14411
REL	n	n	6.34935	0.492544	6.37		6.36258	0.506833	6.45		6.11935	0.79957	6.3		6.06235	0.954395	6.32		6.25625	0.703637	6.345		6.24097	0.675117	6.335		0.917363	0.865823	0.990874	0.946058		0.177779	0.174241	1.17283	1.04972		0.523086	0.199558	1.2201	1.03526		0.523086	0.636963	1.06666	1.01748		0.157759	0.167636	1.18364
RELA	n	n	3.468	0.413416	3.47		3.48742	0.32531	3.56		3.19733	0.631407	3.365		3.14941	0.802227	3.37		3.36771	0.559754	3.475		3.34475	0.516709	3.4		0.838863	0.811807	0.98663	0.939523		0.0542894	0.0723583	1.20637	1.07549		0.399785	0.173165	1.24711	1.07177		0.399785	0.647583	1.07199	0.99654		0.0271094	0.00380934	1.22271
RELB	n	n	7.17258	0.579741	7.12		7.37097	1.04248	7.19		7.25129	1.73269	6.94		7.19118	2.07003	6.87		7.30729	1.46968	6.975		7.31113	1.41937	6.98		0.358155	0.508093	0.871524	0.952638		0.811262	0.197618	0.946904	1.13288		0.628611	0.151604	0.987193	1.18921		0.628611	0.848687	0.910852	1.10573		0.742908	0.0546099	1.08649
RET	n	n	16.5152	5.68921	13.54		15.1581	4.98899	13.07		15.4432	5.17213	13.02		14.9624	4.94643	12.78		15.0887	4.92193	12.925		15.3006	5.04161	13.045		0.322015	0.349127	2.56169	1.38511		0.440664	0.320928	2.10225	1.43396		0.240564	0.256152	2.93388	1.69349		0.240564	0.22825	2.68777	1.53156		0.825889	0.85477	0.82065
RETN	y	n	8.82645	1.71854	8.95		8.91903	2.11416	9.06		8.80935	3.60684	8.85		8.93941	4.25341	8.75		8.92625	3.00198	9.015		8.86419	2.93245	9.015		0.850579	0.821775	0.937844	0.926588		0.981071	0.508163	1.01192	1.07177		0.867071	0.507856	0.924689	1.1487		0.867071	0.884249	0.933163	0.955945		0.884361	0.472747	1.07899
RIPK1	n	n	6.64667	0.464112	6.67		6.65462	0.439684	6.62		6.5163	0.590998	6.82		6.50765	0.625245	6.82		6.59651	0.518927	6.63		6.58415	0.521973	6.63		0.949253	0.708599	0.994506	1.03526		0.371485	0.634169	1.09457	0.90125		0.683387	0.621111	1.10116	0.90125		0.683387	0.612252	1.03538	1.02811		0.339715	0.69539	1.10062
RRAS	n	n	6.43968	0.528977	6.46		6.9171	1.72834	6.68		6.48742	0.603368	6.52		6.29882	0.623347	6.35		6.69812	1.45886	6.645		6.70226	1.30194	6.645		0.146612	0.055511	0.718261	0.858565		0.741595	0.512643	0.967449	0.959264		0.34749	0.567782	1.10256	1.07923		0.34749	0.273756	0.835987	0.879649		0.196254	0.390431	1.34693
RRAS2	y	n	7.50065	0.558462	7.4		7.45419	0.619127	7.48		7.16833	0.540307	7.185		7.04824	0.532954	7.07		7.31042	0.616331	7.305		7.31361	0.594578	7.34		0.757492	0.977535	1.03272	0.946058		0.0215574	0.0796184	1.25903	1.1607		0.168893	0.0216758	1.36832	1.25701		0.168893	0.296364	1.14094	1.06807		0.0598596	0.071318	1.21914
RUNX1	y	n	4.28226	0.379646	4.34		4.44	0.37486	4.44		3.97742	0.675144	4.16		3.84706	0.807076	4.16		4.23	0.627348	4.335		4.20871	0.589622	4.305		0.10496	0.0807524	0.896427	0.933033		0.0323272	0.0114789	1.23528	1.13288		0.678134	0.00966651	1.3521	1.13288		0.678134	0.971961	1.03689	1.00347		0.00146594	0.000244434	1.378
S100A4	n	n	1.15065	0.414254	1.18		1.25323	0.409784	1.25		1.76935	4.09513	1.2		2.14941	5.56391	1.03		1.57063	3.29141	1.205		1.51129	2.89791	1.225		0.330931	0.143092	0.931366	0.952638		0.405953	0.622101	0.651253	0.986233		0.48278	0.531727	0.500428	1.10957		0.48278	0.454404	0.747435	0.982821		0.487722	0.422218	0.699245
S1PR1	n	n	3.5363	0.629824	3.44		3.4163	0.624507	3.49		3.4263	0.640926	3.5		3.41882	0.710975	3.5		3.41727	0.651083	3.495		3.4213	0.626792	3.495		0.485185	0.51082	1.08673	0.965936		0.527513	0.34125	1.07923	0.959264		0.451626	0.359586	1.08483	0.959264		0.451626	0.364805	1.086	0.962594		0.953919	0.937934	0.993092
SELL	n	n	3.00556	0.396488	3.02		3.09963	0.385432	3.14		2.91741	0.651044	3.01		2.86588	0.704247	3.1		3.00932	0.536307	3.11		3.00852	0.537834	3.04		0.380755	0.386949	0.936873	0.920188		0.550533	0.862633	1.063	1.00696		0.974948	1	1.10166	0.946058		0.974948	0.55759	0.997395	0.939523		0.216357	0.303205	1.13463
SELP	n	n	5.54704	1.10548	5.66		5.60667	0.922447	5.48		5.7463	1.12828	5.68		5.58824	1.33391	5.68		5.59955	1.08474	5.54		5.67648	1.02318	5.605		0.830452	0.849054	0.95951	1.13288		0.515052	0.319803	0.870998	0.986233		0.844731	0.646955	0.971847	0.986233		0.844731	0.92921	0.964258	1.08673		0.620696	0.151	0.907752
SELPLG	n	n	2.2529	0.494053	2.28		2.38548	0.410527	2.37		2.14839	0.734089	2.22		1.97824	0.800915	2.12		2.24125	0.603894	2.34		2.26694	0.601827	2.345		0.255045	0.225895	0.912198	0.939523		0.513283	0.709045	1.07513	1.04247		0.928737	0.167615	1.20972	1.11729		0.928737	0.829069	1.00811	0.959264		0.121785	0.217903	1.17862
SEPTIN6	y	n	4.09258	0.420864	4.15		4.20516	0.483176	4.17		3.98742	0.74879	4.11		3.80882	0.874799	4.07		4.06479	0.668004	4.12		4.09629	0.634516	4.135		0.331887	0.303989	0.924932	0.986233		0.498081	0.860282	1.07561	1.02811		0.837013	0.305738	1.21736	1.05702		0.837013	0.801782	1.01945	1.02101		0.178786	0.2341	1.16291
SERPINE1	y	n	13.9787	4.06315	13.15		15.2958	4.62352	14.35		13.9926	3.45164	13.62		13.0171	2.58851	12.18		14.4887	4.13991	13.785		14.6442	4.09928	14.015		0.238188	0.197674	0.401342	0.435275		0.98849	0.67276	0.990431	0.721965		0.591746	0.700907	1.94754	1.95884		0.591746	0.463591	0.702203	0.643941		0.213414	0.38657	2.4678
SET	y	n	6.77133	0.381971	6.82		6.71484	0.420982	6.7		6.58667	0.485033	6.675		6.49176	0.584222	6.65		6.63583	0.490856	6.665		6.6518	0.454417	6.68		0.585523	0.161643	1.03994	1.08673		0.106771	0.0603686	1.13655	1.10573		0.202039	0.0334957	1.21383	1.12506		0.202039	0.0468573	1.09847	1.11342		0.27437	0.76189	1.09291
SFXN1	n	n	7.8029	1.22939	7.41		7.85839	1.82307	7.57		7.77806	1.93422	7.41		7.72412	2.27817	7.26		7.81083	1.97294	7.325		7.81823	1.86444	7.43		0.888743	0.805378	0.962272	0.895025		0.952083	0.530938	1.01737	1		0.984105	0.219117	1.05613	1.10957		0.984105	0.451417	0.994518	1.06069		0.866948	0.592632	1.05725
SGCE	y	n	12.0571	4.00334	10.9		12.4987	3.91265	11.17		13.8271	5.09571	11.81		13.0841	4.2143	11.83		12.706	3.9872	11.545		13.1629	4.55496	11.545		0.662064	0.225977	0.736311	0.82932		0.133568	0.0715292	0.293209	0.532185		0.482783	0.131281	0.490722	0.524858		0.482783	0.116105	0.637747	0.639493		0.254206	0.510832	0.398213
SHC1	n	n	5.5971	0.365943	5.68		6.28194	3.14429	5.72		5.83452	1.88125	5.54		5.97941	2.53113	5.46		6.17479	2.91769	5.635		6.05823	2.57947	5.64		0.233107	0.245327	0.622075	0.972655		0.493018	0.438614	0.848261	1.10191		0.277194	0.142553	0.767206	1.16473		0.277194	0.888189	0.670033	1.03168		0.4992	0.0980211	1.3636
SKI	n	n	5.18926	0.327977	5.22		5.23259	0.295031	5.23		5.11481	0.578588	5.13		5.05176	0.639142	5.1		5.16273	0.461047	5.22		5.1737	0.458757	5.22		0.611924	0.876218	0.97041	0.993092		0.563336	0.972389	1.05296	1.06437		0.794923	0.763078	1.09999	1.08673		0.794923	0.971644	1.01856	1		0.350398	0.729284	1.08506
SMAD2	n	n	5.34037	0.294716	5.31		5.47808	0.305444	5.485		5.4412	0.364935	5.42		5.5	0.384222	5.395		5.48643	0.333187	5.445		5.46	0.333047	5.42		0.100959	0.187774	0.908963	0.885768		0.276654	0.404554	0.932497	0.926588		0.0676678	0.258033	0.895255	0.942785		0.0676678	0.141656	0.903716	0.91067		0.696806	0.692277	1.02589
SMAD3	n	n	5.94633	0.39567	5.975		5.90452	0.47227	5.99		5.81433	0.554173	5.845		5.86118	0.700294	5.85		5.88917	0.556554	5.975		5.86016	0.51188	5.91		0.709572	0.94823	1.02941	0.989657		0.292738	0.287058	1.09581	1.09429		0.625555	0.982334	1.0608	1.09051		0.625555	0.950855	1.04042	1		0.496114	0.298853	1.06451
SMAD4	n	n	6.4129	2.14163	6.02		6.04839	0.407342	6.07		5.90667	0.384307	5.955		5.86529	0.382706	5.86		5.98354	0.404478	6.06		5.97869	0.399314	6.05		0.3556	0.751326	1.28745	0.965936		0.207427	0.359499	1.42034	1.04608		0.178881	0.321173	1.46166	1.11729		0.178881	0.817325	1.34664	0.972655		0.16773	0.181965	1.10322
SMAD7	n	n	6.73167	0.512311	6.7		6.85161	0.644676	6.88		6.86033	0.645416	6.785		6.91294	0.674081	6.74		6.87333	0.648725	6.86		6.8559	0.639657	6.84		0.425308	0.423232	0.920222	0.882703		0.395942	0.399344	0.914676	0.942785		0.313838	0.363952	0.881924	0.972655		0.313838	0.319059	0.906471	0.895025		0.95808	0.936747	0.993974
SOCS5	y	n	10.0717	0.69688	10.065		10.0055	0.567438	9.98		9.726	0.670397	9.645		9.67294	0.716526	9.6		9.88771	0.637286	9.94		9.86803	0.630925	9.85		0.685218	0.239637	1.04694	1.06069		0.0550557	0.0227867	1.27074	1.33793		0.235261	0.0384126	1.31834	1.38032		0.235261	0.0714432	1.136	1.09051		0.0836607	0.0736154	1.21376
SOS1	y	n	5.55903	0.318029	5.47		5.5529	0.41207	5.51		5.30032	0.511498	5.35		5.18824	0.495432	5.26		5.42375	0.472236	5.425		5.42661	0.477902	5.425		0.947947	0.988763	1.00426	0.972655		0.01993	0.032904	1.19641	1.08673		0.165118	0.0106129	1.29307	1.15669		0.165118	0.228156	1.09831	1.03168		0.0363427	0.0630565	1.19134
SOS2	n	n	6.22	0.353118	6.15		6.1463	0.453127	6.18		6.10704	0.55127	6.24		6.02294	0.670902	6.03		6.09864	0.543437	6.175		6.12667	0.5002	6.205		0.507938	0.690609	1.05241	0.97942		0.374067	0.585703	1.08145	0.939523		0.305283	0.334842	1.14636	1.08673		0.305283	0.45187	1.08776	0.982821		0.776113	0.917301	1.02759
SPARC	n	n	3.36032	0.959015	3.44		3.52516	0.961353	3.49		3.09581	1.20982	3.4		3.04294	1.33418	3.17		3.35438	1.11813	3.44		3.31048	1.10508	3.44		0.501713	0.592613	0.892028	0.965936		0.343924	0.410122	1.20123	1.02811		0.980617	0.38847	1.24607	1.20581		0.980617	0.987982	1.00413	1		0.12712	0.185641	1.34663
SPG7	n	n	5.7029	0.307909	5.73		5.80581	0.263474	5.81		5.82839	0.471587	5.75		5.70294	0.419535	5.66		5.76937	0.326649	5.75		5.8171	0.379004	5.81		0.162588	0.180983	0.931157	0.946058		0.219615	0.265971	0.916697	0.986233		0.369347	0.982798	0.999974	1.04972		0.369347	0.347773	0.954971	0.986233		0.816758	0.93266	0.98447
ST6GAL1	n	n	4.442	0.495959	4.485		4.28355	0.460004	4.36		4.22667	0.586476	4.325		4.15647	0.669374	4.33		4.23854	0.539787	4.355		4.25557	0.522368	4.35		0.200608	0.217362	1.11609	1.09051		0.130079	0.183279	1.16097	1.11729		0.0990491	0.191392	1.21886	1.11342		0.0990491	0.13639	1.15146	1.09429		0.674371	0.800655	1.04021
STAT1	n	n	3.63867	0.561984	3.6		3.53903	0.349698	3.48		3.35733	0.738012	3.5		3.36941	0.79145	3.58		3.47896	0.54591	3.535		3.44967	0.576877	3.48		0.407459	0.242508	1.0715	1.08673		0.10208	0.113615	1.21532	1.07177		0.217717	0.329829	1.20519	1.01396		0.217717	0.197333	1.11706	1.04608		0.221649	0.435891	1.13422
STAT3	y	n	3.93967	0.385151	4.005		3.8871	0.36872	4.01		3.68833	0.4789	3.77		3.66588	0.585385	3.82		3.80875	0.463537	3.94		3.78934	0.434587	3.9		0.588059	0.834238	1.03711	0.99654		0.028939	0.0107342	1.19031	1.17691		0.200188	0.037306	1.20897	1.13682		0.200188	0.262763	1.09499	1.04608		0.0738491	0.0226232	1.14771
STAT4	n	n	5.72133	0.531956	5.68		5.75258	0.474651	5.73		5.658	0.684319	5.595		5.60647	0.755322	5.57		5.70083	0.585669	5.64		5.70607	0.584175	5.65		0.809422	0.603463	0.978574	0.965936		0.690467	0.549227	1.04488	1.06069		0.876695	0.358076	1.08287	1.07923		0.876695	0.95904	1.01431	1.02811		0.53179	0.302253	1.06775
STAT5B	n	n	4.55903	0.326806	4.59		4.6529	0.419747	4.66		4.3871	0.452152	4.49		4.28529	0.484473	4.42		4.52271	0.473213	4.555		4.52	0.452932	4.555		0.329806	0.290932	0.937005	0.952638		0.0913372	0.0994246	1.12657	1.07177		0.709918	0.0278533	1.20894	1.12506		0.709918	0.790162	1.0255	1.02456		0.0195733	0.0166813	1.20231
STIM2	n	n	6.88933	0.35143	6.93		6.86774	0.351764	6.79		6.88133	0.353199	6.89		6.87765	0.332237	6.88		6.87125	0.34144	6.83		6.87443	0.349588	6.88		0.811334	0.839886	1.01508	1.10191		0.930225	0.853325	1.00556	1.02811		0.822563	0.731339	1.00813	1.03526		0.822563	0.757923	1.01261	1.07177		0.880834	0.675606	0.990623
SYK	n	n	4.67567	0.33786	4.61		4.69452	0.418161	4.69		4.50267	0.695473	4.54		4.37059	0.720846	4.4		4.57979	0.559477	4.645		4.60016	0.574945	4.62		0.847412	0.761887	0.98702	0.946058		0.225336	0.378983	1.1274	1.04972		0.400237	0.191367	1.23549	1.15669		0.400237	0.70009	1.06871	0.976032		0.195048	0.251366	1.14223
TAB1	n	n	6.95387	0.470529	6.91		6.95484	0.522346	6.91		6.76387	0.663323	6.9		6.55176	0.684199	6.42		6.81208	0.609485	6.75		6.85935	0.599871	6.905		0.99391	0.735414	0.999329	1		0.198308	0.242561	1.14076	1.00696		0.274803	0.0120166	1.32144	1.40444		0.274803	0.156833	1.10327	1.11729		0.212784	0.349084	1.14153
TAL1	n	n	6.44367	0.928378	6.345		6.5129	0.9876	6.34		6.44633	1.34715	6.71		6.61	1.3197	6.71		6.54729	1.10348	6.395		6.48016	1.16875	6.43		0.778996	0.965476	0.953142	1.00347		0.992908	0.706148	0.998153	0.776469		0.669818	0.602792	0.891105	0.776469		0.669818	0.78153	0.930692	0.965936		0.826143	0.800678	1.04722
TANK	y	n	5.31032	0.451239	5.28		5.55935	0.925545	5.43		5.05194	0.486137	5.12		4.94294	0.552107	5.12		5.34104	0.859835	5.215		5.30565	0.776496	5.215		0.18318	0.363715	0.841461	0.90125		0.0340592	0.0213177	1.19614	1.11729		0.855259	0.0123767	1.29001	1.11729		0.855259	0.60854	0.978932	1.04608		0.00893979	0.0021424	1.42151
TBK1	n	n	6.19296	0.361959	6.15		6.31444	0.469733	6.25		6.22148	0.376611	6.24		6.21	0.423969	6.25		6.27409	0.450495	6.25		6.26796	0.424292	6.245		0.292039	0.235882	0.919243	0.933033		0.777773	0.665319	0.980427	0.939523		0.43143	0.847068	0.98826	0.933033		0.43143	0.361671	0.945318	0.933033		0.42602	0.494263	1.06656
TBX21	n	n	4.53516	0.883164	4.28		4.43032	0.762013	4.34		4.35419	0.861513	4.31		4.42412	0.932913	4.2		4.42812	0.816655	4.325		4.39226	0.807505	4.335		0.618613	0.871369	1.07537	0.959264		0.417346	0.490201	1.13364	0.97942		0.58328	0.517707	1.08001	1.05702		0.58328	0.673219	1.07701	0.96929		0.713775	0.662449	1.05419
TBXA2R	n	n	7.11148	0.755318	7.1		7.09667	0.623143	6.96		7.17222	1.06113	7.26		7.05294	1.29722	7.21		7.07977	0.928118	7.145		7.13444	0.862737	7.175		0.93764	0.677961	1.01032	1.10191		0.809487	0.494329	0.958772	0.895025		0.881522	0.884987	1.04141	0.926588		0.881522	0.835773	1.02222	0.96929		0.750975	0.163686	0.948977
TBXAS1	n	n	4.67233	0.433913	4.715		4.78484	0.433981	4.73		4.44133	0.833003	4.62		4.33882	1.03868	4.6		4.62688	0.730724	4.66		4.6159	0.67789	4.65		0.315524	0.444473	0.92498	0.989657		0.183192	0.403466	1.17365	1.06807		0.758896	0.431824	1.26008	1.08298		0.758896	0.86138	1.03201	1.03886		0.0469436	0.104535	1.26884
TCF20	y	n	5.9429	0.318279	6.02		5.91516	0.380253	5.91		6.02968	1.58087	5.72		6.03765	1.968	5.7		5.95854	1.18923	5.785		5.97242	1.14172	5.785		0.756508	0.703809	1.01942	1.07923		0.765515	0.0194186	0.941626	1.23114		0.943238	0.0131584	0.936439	1.24833		0.943238	0.152446	0.989219	1.17691		0.696346	0.0966169	0.923692
TCF7	n	n	4.19852	0.456396	4.26		4.32593	0.637104	4.22		4.35407	0.736302	4.33		4.41235	0.849077	4.4		4.35932	0.71798	4.335		4.34	0.682114	4.31		0.402127	0.742345	0.915475	1.02811		0.355101	0.494337	0.897787	0.952638		0.301813	0.294325	0.862242	0.907519		0.301813	0.4555	0.894529	0.949342		0.881175	0.74235	0.980678
TGFB1	n	n	1.58111	0.347434	1.64		1.63296	0.297228	1.68		1.62704	0.620408	1.65		1.49	0.703296	1.63		1.57773	0.492364	1.645		1.63	0.48184	1.66		0.55823	0.659056	0.964697	0.972655		0.738519	0.461992	0.968668	0.993092		0.975184	0.744803	1.06519	1.00696		0.975184	0.89164	1.00235	0.99654		0.96447	0.697031	1.00412
TGFBI	n	n	2.62367	0.437544	2.625		2.68871	0.498108	2.7		2.53133	0.543772	2.51		2.47118	0.598361	2.55		2.61167	0.539729	2.67		2.61131	0.522747	2.6		0.590447	0.466239	0.955917	0.949342		0.471613	0.636103	1.06609	1.08298		0.918656	0.595099	1.11149	1.05336		0.918656	0.789424	1.00835	0.96929		0.243002	0.233932	1.11526
TGFBR2	n	n	4.26968	0.302528	4.27		4.34355	0.352104	4.44		4.09548	0.499959	4.15		4.00176	0.585035	4.15		4.2225	0.472163	4.22		4.21952	0.446698	4.22		0.379158	0.371213	0.950085	0.888843		0.102194	0.150885	1.12833	1.08673		0.622663	0.0700983	1.20406	1.08673		0.622663	0.840826	1.03324	1.03526		0.0275536	0.038409	1.18761
THBS1	n	n	4.26742	0.937578	4.35		4.33516	0.819695	4.25		4.10967	1.19439	4.285		4.01706	1.25404	4.28		4.2225	0.993917	4.265		4.22426	1.01901	4.28		0.763046	0.938273	0.95413	1.07177		0.567582	0.834296	1.11555	1.04608		0.841625	0.642988	1.1895	1.04972		0.841625	0.782453	1.03163	1.06069		0.392072	0.756411	1.16918
THBS3	n	n	10.1494	0.553726	10.07		10.2539	0.581227	10.3		9.944	0.751879	9.98		9.88125	0.889748	9.975		10.127	0.714368	10.24		10.1015	0.683044	10.15		0.471335	0.225936	0.930117	0.852635		0.228282	0.431629	1.15297	1.06437		0.883352	0.500505	1.20422	1.06807		0.883352	0.570893	1.0156	0.888843		0.0762801	0.0724611	1.2396
TIAM1	n	n	5.46148	0.351236	5.4		5.53815	0.421572	5.55		5.35889	0.790717	5.46		5.17235	0.823988	5.46		5.39682	0.626544	5.545		5.44852	0.634104	5.53		0.47109	0.341314	0.948246	0.90125		0.540496	0.849066	1.0737	0.959264		0.625527	0.469602	1.2219	0.959264		0.625527	0.771658	1.04584	0.904379		0.303389	0.48888	1.1323
TIMP1	n	n	4.0063	0.438478	4		4.14704	0.372774	4.19		4.00407	0.687052	4.04		3.85529	0.778413	3.85		4.03432	0.574571	4.035		4.07556	0.552216	4.125		0.209493	0.246272	0.907053	0.876606		0.988751	0.896747	1.00154	0.972655		0.828595	0.447587	1.11034	1.10957		0.828595	0.678415	0.980764	0.976032		0.34633	0.550532	1.10417
TIMP2	n	n	4.69	0.447564	4.65		4.81032	0.483863	4.83		4.42226	0.781348	4.62		4.27	0.928204	4.54		4.61896	0.714799	4.715		4.61629	0.67354	4.695		0.31352	0.3348	0.919982	0.882703		0.10304	0.352732	1.20392	1.02101		0.622881	0.257653	1.33793	1.07923		0.622881	0.876318	1.05047	0.955945		0.0220266	0.0503422	1.30864
TIMP3	y	n	16.1796	5.25866	13.54		18.6204	5.76642	23.32		16.3474	5.21736	13.49		16.5759	5.42494	12.97		17.8305	5.66307	17.07		17.4839	5.56612	13.81		0.11019	0.107598	0.184189	0.00113744		0.906768	0.986196	0.890213	1.03526		0.224884	0.90407	0.759829	1.48452		0.224884	0.299991	0.318458	0.0865693		0.134874	0.105714	4.83315
TLE3	y	n	5.8637	2.06239	5.42		6.40667	3.04091	5.57		5.63741	1.39215	5.37		5.36353	0.888861	5.36		6.00364	2.47977	5.47		6.02204	2.37441	5.42		0.44605	0.372847	0.68636	0.90125		0.638502	0.958598	1.16983	1.03526		0.806776	0.763151	1.41438	1.04247		0.806776	0.648342	0.907562	0.965936		0.23744	0.359132	1.70439
TLR1	n	n	6.66484	0.805779	6.46		6.84742	0.997136	6.85		6.65871	1.05861	6.48		6.77353	1.26063	6.4		6.82125	1.08486	6.785		6.75306	1.02429	6.68		0.430934	0.360075	0.881125	0.76313		0.979621	0.767475	1.00426	0.986233		0.493043	0.991399	0.927429	1.04247		0.493043	0.520467	0.897254	0.798298		0.472804	0.48145	1.13974
TLR2	y	n	6.43567	0.763778	6.225		6.38839	0.862327	6.26		6.15333	1.21169	5.905		5.98412	1.25845	5.83		6.24521	1.02565	6.12		6.27279	1.04664	6.13		0.821667	0.834299	1.03331	0.976032		0.284767	0.10074	1.21616	1.24833		0.383914	0.0728723	1.36751	1.31494		0.383914	0.324117	1.14113	1.07549		0.385026	0.194139	1.17695
TLR3	n	n	10.7483	1.22656	10.48		10.6345	1.05012	10.39		10.219	0.994059	9.98		10.1535	1.06236	9.91		10.4642	1.06871	10.245		10.4337	1.03611	10.245		0.698129	0.885286	1.08209	1.06437		0.074386	0.118315	1.4433	1.41421		0.283983	0.096789	1.51027	1.48452		0.283983	0.379843	1.21771	1.17691		0.121463	0.131294	1.33381
TLR4	n	n	7.24367	0.565713	7.175		7.91967	3.09456	7.41		7.035	0.709134	7.005		7.065	0.798023	7.015		7.62239	2.55989	7.31		7.49259	2.30417	7.24		0.244009	0.355446	0.625898	0.849685		0.219069	0.193798	1.15562	1.12506		0.428575	0.393397	1.13184	1.11729		0.428575	0.790481	0.769117	0.91067		0.145499	0.0710666	1.84634
TLR6	n	n	8.56032	0.534256	8.45		8.52935	0.561593	8.49		8.40903	0.732764	8.26		8.19294	0.734692	8.13		8.41021	0.641483	8.28		8.46919	0.650274	8.48		0.824724	0.966305	1.0217	0.972655		0.356675	0.349103	1.11056	1.14076		0.28252	0.0438101	1.29001	1.24833		0.28252	0.33004	1.10966	1.12506		0.470877	0.490196	1.08698
TLR7	n	n	7.06233	0.671754	7.06		6.87226	0.73362	6.76		6.85767	0.703438	6.9		6.79235	0.766294	6.9		6.84396	0.738189	6.85		6.86508	0.712965	6.9		0.296008	0.279248	1.14082	1.23114		0.25384	0.297218	1.15242	1.11729		0.192489	0.21907	1.20579	1.11729		0.192489	0.178453	1.16342	1.15669		0.937105	0.988489	1.01017
TLR8	y	n	6.316	0.585424	6.195		7.066	3.21726	6.49		7.36138	4.65178	6.35		6.05529	1.08538	6.21		6.70043	2.67885	6.39		7.21119	3.95525	6.39		0.214077	0.143243	0.594604	0.815072		0.227009	0.643737	0.484518	0.898132		0.442204	0.929422	1.19806	0.989657		0.442204	0.323547	0.766084	0.873573		0.777064	0.351035	0.814858
TLR9	n	n	7.59839	0.731164	7.61		7.55903	0.706434	7.63		7.45839	1.15587	7.6		7.25118	1.28912	7.38		7.45	0.952055	7.58		7.50871	0.951355	7.615		0.830091	0.832738	1.02765	0.986233		0.57086	0.994383	1.10191	1.00696		0.462779	0.43767	1.2721	1.17283		0.462779	0.836916	1.10833	1.02101		0.680597	0.876911	1.07225
TNF	n	n	6.79111	0.48346	6.82		6.84185	0.532057	6.84		6.85444	0.772878	6.94		6.59647	0.726033	6.63		6.74705	0.617992	6.82		6.84815	0.657227	6.91		0.715294	0.505331	0.965441	0.986233		0.71957	0.382237	0.95705	0.920188		0.753214	0.726641	1.14444	1.14076		0.753214	0.780722	1.03102	1		0.944672	0.671664	0.991309
TNFAIP3	n	n	3.84	0.839333	4.07		3.99742	0.784138	4.03		4.13452	3.80842	3.91		4.55176	5.12613	4.13		4.19375	3.06752	4.03		4.06597	2.7277	3.955		0.448418	0.563755	0.896627	1.02811		0.675637	0.422241	0.815346	1.11729		0.533277	0.722044	0.610573	0.959264		0.533277	0.809571	0.782547	1.02811		0.845029	0.150942	0.909347
TNFRSF10A	y	n	7.64516	0.334932	7.63		7.62548	0.47938	7.6		7.45839	0.540987	7.46		7.36	0.603034	7.35		7.53146	0.535672	7.585		7.54194	0.513857	7.55		0.852021	0.8327	1.01373	1.02101		0.107416	0.131933	1.13822	1.12506		0.294802	0.118061	1.21855	1.21419		0.294802	0.376874	1.082	1.03168		0.202998	0.234117	1.1228
TNFRSF10B	y	n	6.66806	0.34676	6.62		6.73968	0.382191	6.74		6.384	0.602842	6.47		6.27688	0.67879	6.415		6.58213	0.542814	6.67		6.56475	0.529936	6.67		0.44277	0.287746	0.951574	0.920188		0.0271899	0.074777	1.21762	1.10957		0.436865	0.0481676	1.31147	1.15269		0.436865	0.902474	1.06138	0.965936		0.00765593	0.0159688	1.27959
TNFRSF11A	n	n	10.5252	0.954936	10.57		11.1426	2.64906	10.32		11.1248	1.34762	10.75		11.0312	1.49367	10.655		11.1012	2.26803	10.5		11.134	2.1053	10.57		0.259805	0.615832	0.651841	1.18921		0.0684633	0.166683	0.65993	0.882703		0.215863	0.473853	0.70414	0.942785		0.215863	0.484018	0.670832	1.04972		0.976068	0.275782	1.01241
TNFRSF18	n	n	10.1496	1.04171	10.12		11.3104	4.46067	9.84		10.0511	0.897327	9.95		9.96882	0.913078	9.68		10.792	3.57463	9.8		10.6807	3.24962	9.92		0.193714	0.568024	0.447283	1.21419		0.71116	0.755474	1.07067	1.12506		0.366934	0.484507	1.13352	1.3566		0.366934	0.459096	0.640639	1.24833		0.156403	0.795234	2.39373
TNFRSF1A	n	n	5.03167	0.491157	4.985		5.08742	0.576304	5.18		4.82	0.704106	4.855		4.70882	0.751181	4.73		4.95333	0.661492	4.905		4.9559	0.651041	4.92		0.686188	0.783987	0.962092	0.873573		0.182117	0.248775	1.15803	1.09429		0.577873	0.118463	1.25079	1.19334		0.577873	0.600369	1.0558	1.05702		0.109355	0.161665	1.20365
TNFRSF1B	n	n	2.96733	0.404611	3.035		3.62161	3.75705	2.93		2.90833	0.48827	3.025		2.82765	0.598128	2.94		3.34042	3.04613	2.93		3.27082	2.70226	2.94		0.346854	0.718296	0.635393	1.07549		0.61226	0.946941	1.04174	1.00696		0.507696	0.649813	1.10167	1.06807		0.507696	0.636545	0.772131	1.07549		0.306661	0.834275	1.63953
TNFRSF4	n	n	8.28581	2.87177	7.79		7.84419	0.721659	7.68		7.6329	1.00148	7.45		7.51176	1.07391	7.28		7.72646	0.86651	7.605		7.73855	0.872199	7.605		0.409618	0.756744	1.35812	1.07923		0.236693	0.124867	1.57233	1.26576		0.209001	0.0607092	1.71005	1.42405		0.209001	0.271553	1.4736	1.13682		0.344402	0.155024	1.15772
TNFRSF8	n	n	7.69	0.600839	7.66		7.7037	0.910917	7.32		7.63148	0.720025	7.81		7.42353	0.731548	7.5		7.59545	0.848466	7.41		7.66759	0.814072	7.655		0.948222	0.382273	0.990546	1.26576		0.747054	0.979296	1.0414	0.90125		0.614619	0.23279	1.20286	1.11729		0.614619	0.233865	1.06773	1.18921		0.747838	0.591723	1.05133
TNFSF10	n	n	5.48065	0.58565	5.31		5.5771	0.806165	5.33		5.46	1.24397	5.21		5.39941	1.37033	5.18		5.51417	1.03027	5.24		5.51855	1.04123	5.275		0.591923	0.843732	0.935331	0.986233		0.933651	0.464077	1.01441	1.07177		0.869717	0.431332	1.05792	1.09429		0.869717	0.825167	0.977033	1.04972		0.661649	0.338333	1.08455
TNFSF11	n	n	16.4729	5.33796	13.43		15.5719	5.19773	12.85		17.1913	5.36942	14.28		16.5971	5.25852	14.28		15.935	5.18685	13.46		16.3816	5.30397	13.505		0.503346	0.35644	1.86732	1.49485		0.599249	1	0.607777	0.554785		0.65758	0.627645	0.917541	0.554785		0.65758	0.374221	1.45186	0.97942		0.232365	0.35641	0.325481
TNFSF14	n	n	8.69258	3.01047	7.96		8.074	1.10754	7.69		8.40483	3.12566	7.91		8.88125	4.10525	8.19		8.35478	2.56111	7.745		8.23661	2.31465	7.76		0.294347	0.493171	1.53536	1.20581		0.717764	0.296963	1.22074	1.03526		0.598592	0.529575	0.877415	0.852635		0.598592	0.429866	1.26383	1.1607		0.58753	0.569634	0.79508
TNFSF15	y	n	14.0945	4.60283	12.34		14.2232	4.84812	12.24		14.4794	5.65525	11.51		13.6606	5.25628	11.51		14.024	4.94794	11.885		14.3513	5.22541	11.885		0.91499	0.805382	0.914649	1.07177		0.769882	0.367543	0.765865	1.77769		0.949471	0.262278	1.35091	1.77769		0.949471	0.482154	1.05012	1.37078		0.848822	0.490267	0.837332
TOLLIP	n	n	5.49733	0.380498	5.545		5.63581	0.41025	5.54		5.25233	0.651786	5.32		5.17824	0.708619	5.31		5.47375	0.572083	5.51		5.44721	0.571708	5.5		0.177222	0.444425	0.90848	1.00347		0.0806402	0.180851	1.18509	1.16878		0.842301	0.0902591	1.24755	1.17691		0.842301	0.813232	1.01648	1.02456		0.00769655	0.027784	1.30448
TP53I3	n	n	8.17481	0.571586	8.09		8.53222	1.14502	8.33		8.26481	1.09019	8.19		8.01529	1.02473	8.19		8.3325	1.11727	8.255		8.39852	1.11554	8.255		0.152739	0.225825	0.780566	0.846745		0.705557	0.640397	0.939523	0.933033		0.499082	0.980768	1.11692	0.933033		0.499082	0.397006	0.896462	0.891929		0.383518	0.690693	1.20364
TPBG	n	n	13.1429	4.24253	11.62		14.36	5.12876	12.08		13.9639	5.4482	11.77		13.4241	5.83505	10.93		14.0285	5.34652	11.95		14.1619	5.25114	11.98		0.312721	0.32784	0.430147	0.726986		0.510533	0.709084	0.566062	0.90125		0.439447	0.213573	0.822898	1.61328		0.439447	0.912057	0.541248	0.795536		0.769192	0.239753	1.31597
TPSB2	y	n	16.6484	6.30658	12.39		16.2342	6.5162	11.76		18.6661	5.75105	22.21		17.7194	5.70321	19.44		16.7602	6.2202	12.95		17.4502	6.21703	20.64		0.800128	0.98315	1.33255	1.54756		0.193096	0.178764	0.246944	0.00110633		0.938349	0.348372	0.475981	0.00754638		0.938349	0.676903	0.925419	0.678302		0.124501	0.314082	0.185317
TPT1	y	n	-1.84467	0.325574	-1.785		-1.79839	0.33899	-1.79		-2.075	0.699417	-1.94		-2.04176	0.690029	-1.98		-1.88458	0.499276	-1.835		-1.93443	0.559766	-1.92		0.588814	0.654644	0.968431	1.00347		0.107406	0.151371	1.17311	1.11342		0.698521	0.214961	1.14639	1.14472		0.698521	0.801294	1.02805	1.03526		0.0528815	0.0833231	1.21135
TRADD	n	n	6.0263	0.277144	6.02		5.97385	0.382247	5.895		5.98667	0.381747	6.02		5.92765	0.418726	5.94		5.95558	0.392794	5.9		5.98038	0.378357	5.94		0.568817	0.368786	1.03702	1.09051		0.664271	0.993096	1.02785	1		0.417543	0.546531	1.07077	1.05702		0.417543	0.358994	1.05024	1.08673		0.903263	0.587246	0.991153
TRAF1	n	n	6.31226	0.434954	6.33		6.34323	0.543865	6.39		6.167	0.421934	6.245		6.10063	0.417923	6.2		6.26064	0.513189	6.29		6.25656	0.491765	6.29		0.805298	0.93267	0.978764	0.959264		0.190839	0.20931	1.10593	1.06069		0.646029	0.11595	1.158	1.09429		0.646029	0.516694	1.03643	1.02811		0.163577	0.170459	1.12992
TRAF2	n	n	7.36889	0.46438	7.41		7.29185	0.511303	7.25		7.26519	0.598391	7.26		7.22647	0.65796	7.23		7.26659	0.565858	7.24		7.27852	0.551442	7.255		0.564725	0.697048	1.05485	1.11729		0.480004	0.822007	1.07453	1.10957		0.432424	0.735654	1.10375	1.13288		0.432424	0.661147	1.07348	1.12506		0.860941	0.842281	1.01866
TRAF3	y	n	6.25032	0.436176	6.31		6.43839	0.301917	6.47		6.03645	0.651739	6.09		5.90588	0.69554	6.02		6.24979	0.537692	6.34		6.23742	0.542937	6.32		0.053004	0.0440179	0.877783	0.895025		0.134162	0.0832556	1.1598	1.16473		0.996339	0.0135438	1.26966	1.22264		0.996339	0.778567	1.00037	0.97942		0.00281476	0.00219345	1.32128
TRAF4	n	n	8.11519	0.562914	8.2		8.14963	0.520994	8.28		8.21889	0.60521	8.11		8.21353	0.588928	8.11		8.17432	0.542374	8.23		8.18426	0.560413	8.23		0.816409	0.795227	0.976408	0.946058		0.517302	0.597659	0.930641	1.06437		0.66158	0.772343	0.934104	1.06437		0.66158	0.744603	0.959841	0.97942		0.65411	0.76863	0.953127
TRAF5	n	n	6.35444	0.556965	6.38		6.25593	0.555568	6.22		6.39519	0.726162	6.27		6.35412	0.772148	6.27		6.29386	0.640948	6.23		6.32556	0.644233	6.23		0.518085	0.416108	1.07067	1.11729		0.817974	0.808618	0.972156	1.07923		0.686144	0.923189	1.00023	1.07923		0.686144	0.614672	1.04289	1.10957		0.432289	0.406242	0.907985
TRAF6	n	n	6.25968	0.377681	6.27		6.37323	0.402909	6.32		6.05968	0.649505	6.13		5.92118	0.665863	5.88		6.21313	0.549809	6.24		6.21645	0.558828	6.24		0.256841	0.367464	0.924312	0.965936		0.143546	0.17416	1.1487	1.10191		0.681245	0.0405089	1.26444	1.31039		0.681245	0.759395	1.03279	1.02101		0.0259215	0.0209354	1.24276
TRIM10	y	n	14.699	3.87852	12.96		14.6561	3.6892	13.59		13.67	3.9911	12.98		14.5935	3.86255	13.04		14.634	3.71042	13.585		14.1631	3.84377	13.365		0.964554	0.667615	1.03018	0.646176		0.307377	0.360099	2.04065	0.986233		0.940586	0.880046	1.07587	0.946058		0.940586	0.702799	1.04614	0.64842		0.316447	0.147022	1.98086
TRIM24	y	n	7.96839	0.34538	7.89		8.06387	0.428732	8.07		7.83935	0.548069	7.95		7.73941	0.608805	7.86		7.94896	0.517779	8.045		7.95161	0.500934	8.045		0.338096	0.284541	0.935958	0.882703		0.271861	0.657386	1.09356	0.959264		0.854536	0.359499	1.172	1.02101		0.854536	0.740365	1.01356	0.898132		0.077454	0.118039	1.16839
TSHR	y	n	16.2797	5.62066	12.8		15.3023	5.11324	13.31		16.3584	5.2185	14.08		17.6694	5.33359	17.71		16.1406	5.26133	13.67		15.8303	5.1512	13.52		0.476646	0.871371	1.96894	0.702222		0.954625	0.871374	0.946904	0.411796		0.911375	0.470161	0.381635	0.0332616		0.911375	0.829083	1.10118	0.547147		0.424082	0.464094	0.480921
TUG1	y	n	7.76355	0.492812	7.85		8.4671	2.76529	8.04		7.6129	0.798733	7.71		7.41647	0.921547	7.65		8.095	2.32979	7.89		8.04	2.06395	7.905		0.168283	0.0692829	0.61406	0.876606		0.375057	0.558995	1.11007	1.10191		0.438224	0.13126	1.27198	1.1487		0.438224	0.556903	0.794736	0.972655		0.103692	0.0317581	1.80775
UBC	n	n	2.09774	1.19411	2.01		2.05968	0.972229	1.77		2.34567	1.59898	1.87		2.24353	1.69174	1.84		2.12479	1.25918	1.84		2.20033	1.31497	1.85		0.890991	0.832731	1.02674	1.18099		0.494361	0.675671	0.842107	1.10191		0.92447	0.9828	0.903886	1.12506		0.92447	0.892175	0.981425	1.12506		0.400308	0.583522	0.820179
UBXN11	y	n	4.92645	0.358716	4.87		5.01484	0.414985	4.99		4.69452	0.622708	4.79		4.52471	0.641425	4.7		4.84125	0.553264	4.9		4.85468	0.549064	4.895		0.373223	0.225872	0.940574	0.920188		0.0773763	0.133675	1.17441	1.05702		0.449813	0.0394598	1.32111	1.12506		0.449813	0.927981	1.06084	0.97942		0.0203396	0.0117164	1.24861
VAV1	n	n	4.2171	0.345844	4.2		4.35129	0.299486	4.35		4.11097	0.599396	4.2		3.93353	0.667439	4.13		4.20333	0.499669	4.3		4.23113	0.485262	4.315		0.107673	0.0582444	0.911179	0.90125		0.396564	0.816276	1.07634	1		0.893828	0.184874	1.2172	1.04972		0.893828	0.466607	1.00959	0.933033		0.0503721	0.088417	1.18126
VCAM1	n	n	15.8455	5.11358	13.26		16.5897	5.64465	13.66		14.5906	4.47421	12.63		13.9176	3.75084	12.63		15.6433	5.17636	13.075		15.5902	5.15077	13		0.588446	0.977533	0.597001	0.757858		0.307957	0.143122	2.3864	1.54756		0.865229	0.115517	3.80484	1.54756		0.865229	0.448378	1.15041	1.13682		0.127545	0.269063	3.99732
VCAN	n	n	1.34296	0.514391	1.44		1.40926	0.458551	1.38		1.2037	0.989009	1.22		0.995882	1.02455	1.16		1.24955	0.747784	1.33		1.30648	0.770555	1.33		0.619253	0.762046	0.955087	1.04247		0.519126	0.748912	1.10134	1.16473		0.569992	0.372436	1.27198	1.21419		0.569992	0.821929	1.06689	1.07923		0.331732	0.40137	1.15313
VEGFA	n	n	8.17484	1.68292	7.87		8.15032	0.598957	8.09		7.64933	1.20881	7.85		7.47588	1.43875	7.89		7.91146	1.01977	8.025		7.90393	0.974377	7.94		0.939344	0.324366	1.01714	0.858565		0.167745	0.573676	1.43944	1.01396		0.388636	0.450529	1.62333	0.986233		0.388636	0.729045	1.20029	0.898132		0.043696	0.115829	1.41518
VPS18	y	n	7.23355	0.33459	7.21		7.28129	0.434946	7.29		6.8971	0.622849	6.98		6.75824	0.717872	6.83		7.09604	0.600081	7.21		7.08919	0.566865	7.21		0.629865	0.477004	0.967449	0.946058		0.0102892	0.0209273	1.26265	1.17283		0.248517	0.00617108	1.39022	1.30134		0.248517	0.445359	1.1	1		0.00657484	0.00919635	1.30513
VWF	n	n	9.28926	1.25254	9.38		9.32778	1.18561	9.24		9.52556	1.28773	9.6		9.31294	1.37128	9.6		9.32205	1.24487	9.355		9.42667	1.23005	9.425		0.908061	0.877293	0.973654	1.10191		0.497332	0.47278	0.848922	0.858565		0.914718	0.818877	0.983719	0.858565		0.914718	1	0.977531	1.01748		0.55967	0.287343	0.871893
XAF1	y	n	5.22161	0.699848	5.14		5.3229	0.734094	5.11		5.22548	1.31282	4.99		5.29765	1.64671	5.04		5.31396	1.12572	5.08		5.27419	1.05597	5.05		0.580249	0.698605	0.932199	1.02101		0.988489	0.544882	0.99732	1.10957		0.684318	0.795852	0.948662	1.07177		0.684318	0.880278	0.937997	1.04247		0.719655	0.310691	1.06986
XCR1	n	n	11.4806	3.39901	10.54		11.7071	3.39626	11.11		10.6627	1.52375	10.74		10.1959	1.31865	10.28		11.1719	2.91341	10.855		11.1934	2.67707	10.9		0.793912	0.266007	0.854735	0.673617		0.232702	0.880483	1.76293	0.870551		0.667918	0.416597	2.43642	1.19748		0.667918	0.684267	1.23865	0.803851		0.128742	0.319517	2.06255
ZFP36	n	n	2.3363	0.523657	2.38		2.44148	0.376632	2.39		2.1837	1.11788	2.5		1.96059	1.2751	2.18		2.25568	0.864207	2.33		2.31259	0.836392	2.395		0.400693	0.544809	0.929686	0.993092		0.523497	0.75547	1.11157	0.920188		0.663297	0.717669	1.29748	1.1487		0.663297	0.817321	1.05747	1.03526		0.261375	0.822017	1.19564
ZNF675	n	n	7.33133	0.968653	7.535		7.05467	0.72774	6.96		7.554	3.14371	6.985		7.97	4.12125	7.03		7.38574	2.53757	7.02		7.30433	2.27627	6.98		0.216048	0.340235	1.21139	1.48968		0.712176	0.231064	0.85698	1.46409		0.911024	0.451534	0.642306	1.41912		0.911024	0.30105	0.962987	1.42899		0.400164	0.923439	0.707434
[truncated: 5 more columns]

## Sheet: Sheet2
			CON				AP				CRC				CRCI-II				AP-CRCI-II				AP-CRC				CON vs AP					CON vs CRC					CON vs CRC I-II					CON vs AP-CRCI-II					AP vs CRC
Gene Symbol	168 format array	29-gene panel	mean	SD	median		mean	SD	median		mean	SD	median		mean	SD	median		mean	SD	median		mean	SD	median		t-test p-value	Wilcoxon p-value	FC mean	FC median		t-test p-value	Wilcoxon p-value	FC mean	FC median		t-test p-value	Wilcoxon p-value	FC mean	FC median		t-test p-value	Wilcoxon p-value	FC mean	FC median		t-test p-value	Wilcoxon p-value	FC mean
[truncated: 5 more columns]
