# Supplementary material for: Discovery of a 29-Gene Panel in Peripheral Blood Mononuclear Cells for the Detection of Colorectal Cancer and Adenomas Using High Throughput Real-Time PCR
Source: PLoS One. 2015 Apr 13;10(4):e0123904. doi: 10.1371/journal.pone.0123904 (PMC4395254; doi:10.1371/journal.pone.0123904)
Supplement: S3 Table — In this phase 144 PBMCs samples, including 50 controls (Con), 46 adenomatous polyps >1cm (AP) and 48 CRCs stage I-IV (stage I-II, n = 24), were profiled with 163 genes. Univariate and multivariate analysis were conducted only on the 140 genes showing stable and reproducible measurements between the two phases. For the univariate analysis, the same settings explained in S2 Table were applied, and the results were reported similarly. Multivariate analysis was applied only for the discrimination of the main groups (CRC, AP, AP-CRC) from control one. It included KTS-pair and five different penalized logistic regression algorithms for variable selections and model fitting. Selection of a given gene by one multivariate method, for one particular group analysis, is indicated by 1, whereas non-selection is indicated by 0. The frequency by which each gene appeared during the analysis is summarized by the Multivariate Score, calculated by summing the gene presence in all combinations/fitted models for all group analyses. The score could range from 0 to 18 and genes with a score of at least two were retained to compile the final gene list. (nd: not determined, NA: not applicable). (XLSX) [file pone.0123904.s004.xlsx]

## Sheet:  table
																														Univariate Analyis
				mean	SD	CON				AP				CRC				CRCI-II				AP-CRCI-II				AP-CRC				CON vs AP					CON vs CRC					CON vs CRC I-II					CON vs AP-CRCI-II
Gene Symbol	Filter FC>1.3 pvalue<0.05	140 gene selection	29-gene panel			mean	SD	median		mean	SD	median		mean	SD	median		mean	SD	median		mean	SD	median		mean	SD	median		t-test p-value	Wilcoxon p-value	FC mean	FC median		t-test p-value	Wilcoxon p-value	FC mean	FC median		t-test p-value	Wilcoxon p-value	FC mean	FC median		t-test p-value	Wilcoxon p-value	FC mean	FC median
BCL3	y	y	y	21.6414	0.774354	4.94795	0.455378	5.0745		4.87939	0.609159	4.97733		4.40876	0.684583	4.51958		4.50891	0.599507	4.52033		4.75589	0.626732	4.88233		4.63907	0.687271	4.74155		0.531614	0.470049	1.04868	1.06967		1.25e-05	3.82e-05	1.45316	1.46908		0.0679843	0.00329263	1.35571	1.46832		0.0679843	0.0621123	1.14239	1.14248
CACNB4	y	y	y	28.6788	1.62549	11.4182	0.76349	11.4482		11.8132	1.77969	11.7718		12.136	1.83677	11.7442		11.9631	1.54458	11.7622		11.8632	1.69497	11.7622		11.978	1.80662	11.7513		0.155107	0.323926	0.760468	0.799087		0.0125511	0.0254138	0.608042	0.814489		0.0859191	0.0429032	0.68544	0.804399		0.0859191	0.10002	0.734588	0.804399
CCR1	y	y	y	21.9199	0.812275	5.25198	0.64845	5.29911		4.97516	0.780616	4.96988		4.83583	0.904385	4.84066		4.94358	1.05352	5.01143		4.96463	0.873251	4.986		4.90401	0.844457	4.94162		0.0610741	0.0433298	1.21153	1.25635		0.0100568	0.0124896	1.33436	1.37406		0.0516589	0.223541	1.23834	1.22067		0.0516589	0.0415724	1.2204	1.24238
CD63	n	y	y	19.8658	0.718015	3.05283	0.30868	2.99767		3.03616	0.555454	3.00425		2.82241	0.618451	2.87688		2.97606	0.484799	2.97567		3.01612	0.53012	2.99717		2.92701	0.595084	2.91762		0.854673	0.579771	1.01162	0.995447		0.0209399	0.0190161	1.17317	1.08733		0.66193	0.351248	1.05465	1.01537		0.66193	0.405521	1.02577	1.00035
CES1	y	y	y	24.0157	1.63717	6.64734	1.25607	6.46867		7.4059	1.56327	7.21012		7.34021	1.78936	7.18683		7.83378	1.92546	7.45533		7.54852	1.69055	7.2779		7.37235	1.67383	7.18683		0.00996332	0.0105911	0.591086	0.598138		0.0283591	0.0283496	0.618622	0.607869		0.00185867	0.00741153	0.439386	0.504642		0.00185867	0.00198138	0.535447	0.570685
CXCL10	n	y	y	25.3797	1.03356	8.47185	0.673221	8.42803		8.5503	0.927135	8.67322		8.43481	1.16348	8.61337		8.48056	1.33185	8.56367		8.52705	1.0695	8.65323		8.49133	1.05044	8.6389		0.634388	0.338522	0.947074	0.843709		0.846716	0.845053	1.026	0.879446		0.748378	0.780201	0.99398	0.91027		0.748378	0.405521	0.962458	0.855476
CXCL11	y	y	y	29.5537	3.39337	12.0045	3.26606	10.8747		13.2058	3.40857	11.5705		12.8157	3.41829	11.5204		13.1443	3.53431	11.9812		13.1853	3.42502	11.5973		13.0066	3.40079	11.5364		0.0811258	0.0183796	0.434875	0.617374		0.23251	0.175792	0.569877	0.63916		0.0608769	0.189465	0.453808	0.464398		0.0608769	0.0198855	0.441097	0.605976
CXCR3	y	y	y	25.9533	1.09324	9.04268	0.8169	9.02531		8.80373	0.713853	8.76008		9.31822	1.00282	9.21488		9.43334	0.963649	9.32733		9.0136	0.852671	8.85833		9.06645	0.906458	8.94783		0.131781	0.0777612	1.18013	1.20182		0.138436	0.189795	0.826138	0.876864		0.852091	0.0536499	0.762779	0.811113		0.852091	0.676499	1.02036	1.1227
EGR1	y	y	y	22.8223	1.53132	6.42887	1.49833	6.49883		5.91117	1.59857	6.1246		5.41996	1.95954	5.90575		5.1263	2.18005	5.9245		5.64955	1.8351	6.08943		5.66034	1.79944	6.00697		0.104791	0.208471	1.43167	1.29615		0.00504473	0.0149313	2.01239	1.50847		0.0151467	0.018416	2.46668	1.48899		0.0151467	0.0460751	1.71632	1.32813
FXYD5	n	y	y	18.1523	0.450404	1.2071	0.438675	1.2915		1.31622	0.441788	1.385		1.25294	0.636082	1.35899		1.23591	0.558567	1.23333		1.28945	0.481203	1.33217		1.28391	0.547657	1.37655		0.228012	0.19299	0.927154	0.937246		0.67785	0.453402	0.968731	0.954296		0.341121	0.588988	0.980234	1.04114		0.341121	0.478963	0.94452	0.972206
GATA2	n	y	y	25.0437	1.03647	7.96329	1.05641	8		8.35706	0.898962	8.14367		8.14184	1.08303	8.26262		8.2771	0.947118	8.35657		8.33041	0.909094	8.24083		8.24716	0.997755	8.22511		0.0531543	0.19551	0.76114	0.905216		0.41077	0.529387	0.883592	0.833575		0.0445766	0.389281	0.804516	0.781021		0.0445766	0.179187	0.775333	0.846256
IL1B	y	y	y	25.1432	1.18095	8.73076	0.932575	8.68877		8.14252	1.10481	8.26633		7.84641	1.48043	8.2312		7.88832	1.87082	8.3445		8.05778	1.39809	8.27083		7.99131	1.31163	8.2443		0.00574856	0.0232153	1.50342	1.34019		0.000591894	0.000638371	1.84594	1.37323		0.00374345	0.0311404	1.79308	1.26951		0.00374345	0.00814144	1.59436	1.33602
IL8	y	y	y	24.5542	1.59709	7.92642	1.58407	7.71692		8.02798	1.49329	7.97895		7.02718	1.86477	7.25795		6.9451	1.79359	7.13743		7.66702	1.66759	7.70243		7.51693	1.75766	7.6493		0.747766	0.53544	0.932024	0.833912		0.0115052	0.0327147	1.86509	1.37456		0.394174	0.033046	1.97427	1.49431		0.394174	0.610913	1.19698	1.01009
ITGA2	y	y	y	28.7604	1.9215	12.1923	2.20622	11.9801		11.5278	1.45156	11.2944		11.8481	1.72221	11.7906		11.7375	1.20654	11.8137		11.5977	1.3694	11.3318		11.6913	1.59511	11.4014		0.0873887	0.0356236	1.58506	1.60845		0.392646	0.762625	1.26951	1.14037		0.0728346	0.938475	1.3706	1.12227		0.0728346	0.114072	1.51008	1.56734
ITGB5	n	y	y	22.896	1.052	6.15814	0.982002	6.15975		5.83613	0.952136	5.65083		5.99514	1.15669	6.03488		6.10662	0.969353	6.35033		5.92629	0.959392	5.94283		5.91732	1.05887	5.77467		0.106744	0.0506409	1.25008	1.42298		0.453219	0.548163	1.11962	1.09041		0.200141	0.630567	1.03636	0.876251		0.200141	0.224728	1.17434	1.16225
JUN	y	y	y	21.8341	1.07857	4.76696	0.864538	4.75828		5.05905	0.801264	5.12433		5.0033	1.19524	5.05233		5.31508	1.01032	5.49972		5.14439	0.877434	5.174		5.03058	1.01658	5.10245		0.0901013	0.0981648	0.816721	0.775904		0.263422	0.150121	0.848898	0.815609		0.0214995	0.0244317	0.683913	0.598145		0.0214995	0.0252879	0.769809	0.749647
LTF	n	y	y	30.647	3.87766	14.0839	3.63776	12.8143		13.1669	3.48705	12.5409		13.9667	4.3499	12.5786		15.036	4.05133	16.2699		13.7899	3.76094	12.8027		13.5753	3.95066	12.5786		0.211347	0.309744	1.8881	1.20871		0.885101	0.616356	1.08461	1.17752		0.670476	0.45082	0.516864	0.091153		0.670476	0.688351	1.22596	1.00812
MAP2K3	n	y	y	20.7159	0.723243	3.96912	0.331527	4.01438		3.87694	0.48599	3.95238		3.61245	1.02348	3.83772		3.51438	1.24717	3.83567		3.75609	0.830161	3.91833		3.74188	0.813227	3.90329		0.277101	0.497521	1.06598	1.04391		0.0213513	0.00628514	1.28047	1.13027		0.0887177	0.0293299	1.37054	1.13188		0.0887177	0.136586	1.15912	1.06884
MAPK6	n	y	y	23.8133	0.725079	6.99086	0.278843	7.04239		7.02796	0.371346	7.05905		6.73747	0.464616	6.79183		6.84021	0.366194	6.79383		6.96538	0.37761	6.975		6.87962	0.443997	6.88458		0.579261	0.823001	0.974609	0.988518		0.00140706	0.000785338	1.192	1.18967		0.687105	0.0405207	1.11007	1.18802		0.687105	0.446173	1.01782	1.04782
MMP11	y	y	y	29.9431	2.43682	12.5276	1.65606	12.1105		12.8392	2.20713	12.1157		13.7903	2.76885	12.8382		14.4273	3.0066	12.9673		13.3685	2.59173	12.5562		13.3249	2.54168	12.6245		0.43362	0.646683	0.805747	0.996425		0.00706676	0.0106232	0.416748	0.603869		0.0462524	0.0101437	0.267998	0.552163		0.0462524	0.132381	0.558268	0.734245
MMP9	n	y	y	30.6694	3.42343	14.1079	3.38305	12.5885		13.6052	3.41428	12.0647		13.5889	3.77007	12.3711		14.2824	3.61642	12.6828		13.831	3.47118	12.3795		13.5969	3.58104	12.2491		0.470842	0.625755	1.41681	1.43777		0.474558	0.470707	1.43299	1.16265		0.664998	0.816881	0.88605	0.936705		0.664998	0.802319	1.2116	1.15589
MSL1	n	y	y	21.7813	0.542858	4.88487	0.387997	4.87667		4.90718	0.455464	4.94483		4.86752	0.67323	4.85175		4.88078	0.659406	4.75383		4.89838	0.527366	4.89967		4.88693	0.57431	4.89555		0.796194	0.602565	0.984654	0.953849		0.87552	0.875759	1.0121	1.01742		0.878292	0.287876	1.00284	1.08887		0.878292	0.922799	0.990679	0.984184
NME1	y	y	y	27.3791	0.920276	10.6604	0.961788	10.6197		10.271	0.826795	10.1941		10.5044	1.09159	10.4797		10.1551	0.8246	10.1235		10.2323	0.821823	10.1729		10.3902	0.972998	10.2671		0.0367393	0.0456609	1.30991	1.34315		0.454071	0.510944	1.11424	1.10194		0.0102369	0.0683367	1.41948	1.41053		0.0102369	0.0216645	1.34546	1.36305
PPARG	y	y	y	29.1246	2.60349	12.5226	2.27203	11.7535		12.5795	2.77246	11.8748		11.5888	2.29594	11.3471		11.6212	2.42258	11.324		12.2601	2.68189	11.6153		12.0736	2.57511	11.601		0.912344	0.711109	0.961316	0.919369		0.0458174	0.00882357	1.91023	1.32539		0.575695	0.0172706	1.86783	1.34677		0.575695	0.175727	1.19956	1.10051
PTGES	y	y	y	28.8119	2.67678	12.4292	2.89518	11.3412		12.0348	2.26358	11.754		11.2701	2.72888	10.7644		11.3931	3.18137	10.5153		11.8209	2.59963	11.426		11.6443	2.52792	11.334		0.461669	0.828713	1.31441	0.751147		0.0443285	0.00684905	2.23322	1.49149		0.232194	0.00946897	2.05067	1.77256		0.232194	0.310177	1.52447	0.942893
PTGS2	y	y	y	26.0958	1.24097	9.64526	1.05657	9.6995		9.22172	1.28745	9.19042		8.71735	1.59387	9.02892		8.85619	1.81933	9.23267		9.09988	1.48253	9.205		8.96417	1.46634	9.09333		0.0803572	0.131776	1.34122	1.42315		0.00095202	0.00211462	1.90252	1.59172		0.0281331	0.0551391	1.72797	1.38207		0.0281331	0.0478663	1.45941	1.40883
RHOC	n	y	y	22.2508	0.80099	5.33903	0.421979	5.32588		5.27734	0.520157	5.27662		5.44818	0.800724	5.48883		5.53973	0.657643	5.59433		5.36481	0.578359	5.32967		5.36458	0.679938	5.32967		0.523481	0.46108	1.04369	1.03474		0.398035	0.236703	0.927139	0.893197		0.789513	0.189461	0.870129	0.830211		0.789513	0.959209	0.982295	0.997381
S100A8	y	y	y	17.2226	0.932119	0.478931	0.576935	0.4959		0.422723	0.768533	0.534917		0.0785722	1.03104	0.212858		0.40532	0.904599	0.394333		0.416922	0.80974	0.48		0.246987	0.923552	0.32275		0.684711	0.897876	1.03973	0.973318		0.0190647	0.035106	1.31984	1.21676		0.644369	0.580827	1.05235	1.07294		0.644369	0.728399	1.04392	1.01108
TNFSF13B	y	y	y	21.2156	0.700142	4.35237	0.518085	4.34645		4.5089	0.54	4.51758		4.10676	0.827457	4.266		4.23849	0.793791	4.26433		4.41876	0.642896	4.419		4.30355	0.726612	4.3958		0.150623	0.0909349	0.897183	0.888145		0.0801077	0.147123	1.1856	1.05735		0.548347	0.429719	1.08213	1.05857		0.548347	0.378722	0.955024	0.950956
A2M	n	n	n	31.2449	3.34603	14.1236	3.14332	12.4854		14.087	3.00577	12.8803		14.8374	3.356	13.2241		15.1262	3.29349	13.9033		14.4334	3.11957	12.9867		14.4702	3.19464	12.9763		nd	nd	nd	nd		nd	nd	nd	nd		nd	nd	nd	nd		nd	nd	nd	nd
A2M_2	n	n	n	30.6144	2.98343	13.3554	2.58313	12.6223		13.54	2.97865	12.2027		14.0379	3.15535	12.8359		13.7219	3.16117	12.7986		13.6021	3.00373	12.3348		13.8101	3.05962	12.4042		nd	nd	nd	nd		nd	nd	nd	nd		nd	nd	nd	nd		nd	nd	nd	nd
ANXA3	n	n	n	30.9425	3.35336	13.9027	2.78378	12.8778		14.2825	3.45101	12.9358		13.9729	3.50579	12.6962		14.6373	3.28212	12.9796		14.4008	3.37562	12.9618		14.1244	3.46384	12.8819		nd	nd	nd	nd		nd	nd	nd	nd		nd	nd	nd	nd		nd	nd	nd	nd
APC	n	y	n	24.3254	0.672722	7.46779	0.463677	7.45512		7.41551	0.539822	7.49105		7.40552	0.771256	7.41295		7.51336	0.654218	7.43167		7.44812	0.577472	7.47867		7.41041	0.664564	7.466		0.611103	0.662566	1.0369	0.975401		0.627625	0.669813	1.04411	1.02966		0.842828	0.886686	0.968903	1.01639		0.842828	0.698286	1.01372	0.983809
APOBEC3A	y	y	n	21.6932	1.05944	4.91072	0.99869	4.86492		4.97073	0.932344	4.93995		4.51532	1.05319	4.57908		4.71621	1.04363	4.79067		4.88589	0.970686	4.87867		4.73818	1.01664	4.78567		0.7621	0.392877	0.959257	0.94932		0.05943	0.180372	1.3153	1.21911		0.892003	0.699548	1.14433	1.05281		0.892003	0.653036	1.01736	0.990514
AXIN2	n	y	n	24.8673	0.783761	7.95622	0.652658	7.91865		7.92745	0.798298	7.8193		8.03159	0.98751	8.0065		8.01623	0.812705	8.07123		7.95705	0.798245	7.92683		7.98063	0.896622	7.934		0.846627	0.73308	1.02014	1.07129		0.655549	0.651791	0.949097	0.940924		0.995232	0.744003	0.959257	0.899638		0.995232	0.920661	0.999429	0.994344
B2M	n	y	n	14.2642	0.700558	-2.57473	0.36026	-2.60245		-2.63974	0.417265	-2.64162		-2.68107	0.702165	-2.64826		-2.66209	0.815731	-2.627		-2.64719	0.574991	-2.627		-2.66085	0.577795	-2.64826		0.414872	0.694786	1.0461	1.02752		0.345066	0.773483	1.0765	1.03226		0.433511	0.985789	1.06243	1.01716		0.433511	0.765091	1.05151	1.01716
BAG3	n	y	n	24.4573	0.79772	7.61155	0.539309	7.53642		7.55904	0.716806	7.463		7.51391	0.930037	7.43747		7.49708	0.615665	7.40722		7.53839	0.680823	7.43077		7.53599	0.828413	7.45258		0.684465	0.384804	1.03707	1.05221		0.524371	0.239532	1.07003	1.07099		0.530019	0.357418	1.08258	1.09369		0.530019	0.290092	1.05202	1.07598
BANK1	n	y	n	23.5906	0.774782	6.73589	0.56955	6.81025		6.53424	0.551673	6.54705		6.80804	0.951399	6.81902		7.14034	0.867521	7.09583		6.73628	0.726446	6.66357		6.67406	0.789711	6.6625		0.0818032	0.0523988	1.15001	1.20014		0.64825	0.601432	0.95122	0.993936		0.997514	0.0648154	0.755524	0.82041		0.997514	0.559123	0.999733	1.10702
BAX	n	y	n	21.1054	0.670583	4.27045	0.361242	4.23125		4.2404	0.515401	4.24945		4.11868	0.522036	4.21445		4.17302	0.416123	4.23917		4.21794	0.482531	4.2459		4.17824	0.519618	4.23653		0.739928	0.868932	1.02105	0.987464		0.0963398	0.172414	1.11093	1.01171		0.517806	0.287876	1.06987	0.994528		0.517806	0.544728	1.03707	0.989897
BCL10	n	y	n	22.2089	0.762904	5.40968	0.424747	5.40275		5.33855	0.558317	5.24447		5.1901	0.357664	5.23812		5.20352	0.334987	5.165		5.29354	0.49669	5.23667		5.26275	0.470156	5.24447		0.482011	0.104273	1.05054	1.11596		0.006874	0.00714772	1.16439	1.12088		0.183991	0.0215748	1.15362	1.17915		0.183991	0.0252879	1.08383	1.12201
BCL2L1	n	y	n	21.1178	0.722065	4.34544	0.508117	4.26017		4.27236	0.60854	4.23355		4.04729	1.13524	4.43433		3.95562	1.31266	4.31243		4.16678	0.908378	4.26143		4.15743	0.918311	4.32838		0.523421	0.794588	1.05196	1.01862		0.0943866	0.901025	1.22956	0.886279		0.212058	0.564664	1.31022	0.96442		0.212058	0.649158	1.13183	0.999122
BIRC2	n	y	n	22.3186	0.660458	5.50983	0.326459	5.47767		5.37534	0.375459	5.37523		5.3797	0.529085	5.44067		5.42908	0.441242	5.48523		5.39326	0.396143	5.39957		5.37757	0.457915	5.39658		0.0636585	0.0802636	1.09771	1.07358		0.144327	0.291268	1.0944	1.02598		0.0912031	0.664703	1.05757	0.994769		0.0912031	0.138009	1.08416	1.05563
BIRC5	y	y	n	26.9327	1.12183	10.1519	1.00146	9.80733		10.1788	0.947734	9.99133		9.78324	1.34689	9.69433		9.8616	1.30644	9.916		10.0731	1.08133	9.94233		9.9768	1.17938	9.85863		0.893081	0.48827	0.981543	0.880259		0.126396	0.139355	1.29116	1.08147		0.686315	0.457982	1.22289	0.927445		0.686315	0.865332	1.05617	0.91067
BTRC	n	y	n	24.0465	0.650688	7.28566	0.499041	7.264		7.0886	0.643166	7.17538		7.07184	0.681041	7.056		7.01202	0.787672	7.06683		7.06307	0.68978	7.12033		7.08005	0.659267	7.09367		0.0953985	0.0418323	1.14636	1.06335		0.0785842	0.0716169	1.15975	1.15509		0.0545331	0.124101	1.20886	1.14644		0.0545331	0.0282422	1.16682	1.10471
C5AR1	n	y	n	23.6307	0.945016	6.8038	0.45765	6.76811		6.80166	0.649745	6.7283		6.60138	0.715699	6.68262		6.56069	0.657049	6.587		6.72134	0.657375	6.708		6.69939	0.687948	6.70328		0.985038	0.834433	1.00149	1.02798		0.0972069	0.0621105	1.15062	1.06105		0.447137	0.0861791	1.18354	1.13375		0.447137	0.350256	1.05883	1.04254
C9orf78	n	y	n	20.2714	0.674876	3.41963	0.216903	3.44558		3.50772	0.403045	3.59783		3.20533	0.827113	3.36669		3.13717	0.955242	3.27833		3.3842	0.658544	3.47943		3.35331	0.668905	3.44308		0.180841	0.0651102	0.940766	0.899846		0.0798852	0.306134	1.16014	1.05621		0.715092	0.296028	1.21627	1.12292		0.715092	0.38018	1.02486	0.97681
CASP8	n	y	n	21.5178	0.660618	4.66373	0.445643	4.70767		4.5658	0.450671	4.63275		4.63459	0.700198	4.6665		4.65625	0.509502	4.58067		4.59595	0.469295	4.5945		4.60093	0.589276	4.63275		0.287414	0.203214	1.07024	1.0533		0.805578	0.719679	1.0204	1.02895		0.428677	0.613785	1.0052	1.09202		0.428677	0.243777	1.04811	1.0816
CCL2	y	y	n	27.7732	1.4775	11.1644	1.38683	11.1137		10.5919	1.61912	10.8027		10.8542	1.74723	10.839		10.6215	1.98904	11.0112		10.6017	1.73638	10.8167		10.7258	1.68187	10.8027		0.0653	0.0255356	1.48709	1.24057		0.331796	0.361132	1.23986	1.20971		0.0606662	0.357418	1.4569	1.07363		0.0606662	0.0394645	1.47696	1.22859
CCL20	n	n	n	32.1376	3.59015	15.6392	3.55492	16.6061		14.6175	3.5835	12.4891		15.4284	3.39292	15.9492		15.0065	3.47477	13.2902		14.7472	3.52682	12.9923		15.0316	3.4925	13.2836		nd	nd	nd	nd		nd	nd	nd	nd		nd	nd	nd	nd		nd	nd	nd	nd
CCL20_2	n	n	n	32.524	3.53667	15.6215	3.45279	16.3051		15.2766	3.44259	13.7758		15.737	3.65489	17.5691		16.0937	3.37413	18.0912		15.5556	3.39961	14.5793		15.5263	3.53638	14.5793		nd	nd	nd	nd		nd	nd	nd	nd		nd	nd	nd	nd		nd	nd	nd	nd
CCL3	y	y	n	25.2368	0.953334	8.59688	0.871703	8.62645		8.31479	0.954705	8.35838		8.1017	1.29097	8.17562		7.93017	1.3228	8.14367		8.18658	1.09665	8.255		8.20598	1.13787	8.25383		0.133546	0.122635	1.21595	1.20419		0.0278394	0.0215041	1.4095	1.36683		0.030476	0.0222603	1.58745	1.39744		0.030476	0.0298277	1.32896	1.29365
CCR2	n	y	n	20.8902	0.868897	4.05189	0.641751	3.93094		4.07214	0.763319	3.98272		3.86227	1.04694	3.90138		4.04173	1.05847	4.05967		4.062	0.86502	3.98967		3.96497	0.920322	3.93058		0.888119	0.944454	0.986063	0.964749		0.280277	0.288031	1.14046	1.0207		0.944412	0.947926	1.00706	0.914639		0.944412	0.933494	0.993014	0.960112
CD19	n	y	n	24.444	0.831598	7.67185	0.8266	7.59433		7.42883	0.702444	7.42472		7.53604	1.05173	7.42447		7.76591	1.12389	7.552		7.54119	0.872244	7.4571		7.48358	0.894801	7.42472		0.125593	0.147487	1.18346	1.12476		0.478022	0.380119	1.09871	1.12495		0.411424	0.947926	0.936883	1.02978		0.411424	0.30254	1.09479	1.09979
CD28	n	y	n	22.6896	0.750244	5.85473	0.500003	5.86183		5.74286	0.624682	5.81638		5.78129	0.84213	5.81677		5.80171	0.965861	5.89623		5.76248	0.74889	5.84033		5.76249	0.739998	5.81638		0.333372	0.284274	1.08063	1.03201		0.599094	0.884168	1.05223	1.03172		0.450611	0.630567	1.03744	0.976438		0.450611	0.571868	1.06603	1.01501
CD34	n	y	n	28.7828	2.2972	11.9348	2.57501	11.132		12.1751	2.64631	11.5124		11.5632	1.74149	11.4042		11.9952	1.89313	11.389		12.1151	2.40855	11.4905		11.8627	2.23959	11.4802		0.653157	0.405178	0.84655	0.768201		0.406782	0.380119	1.29373	0.828059		0.696049	0.214637	0.959007	0.83681		0.696049	0.239449	0.882488	0.77996
CD80	n	y	n	27.7283	1.02989	10.9648	1.04677	10.8282		10.8376	1.04607	10.7587		10.6919	1.16136	10.5968		11.0071	1.30007	10.6739		10.8941	1.13024	10.7537		10.7632	1.10293	10.6805		0.553033	0.657254	1.09223	1.04929		0.22435	0.104402	1.20824	1.17395		0.728732	0.771103	0.971132	1.11286		0.728732	0.645289	1.05027	1.053
CDA	n	y	n	22.4832	0.854114	5.58956	0.513691	5.58528		5.71427	0.632296	5.60405		5.46562	0.966806	5.49183		5.6803	1.07945	5.60583		5.70294	0.801133	5.60583		5.5873	0.825499	5.54212		0.289933	0.492884	0.917191	0.987076		0.427439	0.38205	1.08971	1.06692		0.381771	0.708363	0.939043	0.985857		0.381771	0.499251	0.924418	0.985857
CDCA4	n	n	n	32.9547	3.13837	16.0358	3.04541	17.2103		15.8385	3.15338	15.8916		16.2962	2.9745	16.908		16.59	2.90632	18.159		16.089	3.07255	16.4923		16.0722	3.05546	16.3811		nd	nd	nd	nd		nd	nd	nd	nd		nd	nd	nd	nd		nd	nd	nd	nd
CDK2	n	y	n	23.7608	0.565572	6.90777	0.491666	7.03992		6.79198	0.512115	6.90033		6.89248	0.453682	6.98933		6.89686	0.388507	6.96583		6.82694	0.474203	6.911		6.8433	0.483189	6.92883		0.261351	0.181944	1.08357	1.10159		0.873353	0.741052	1.01066	1.03568		0.368002	0.690774	1.00759	1.05269		0.368002	0.244867	1.05763	1.09347
CDKN1A	y	y	n	22.3171	0.841817	5.43533	0.744139	5.44833		5.63588	0.715694	5.722		5.20318	0.963342	5.37378		5.23302	0.883526	5.39733		5.50159	0.792538	5.57417		5.41492	0.874151	5.54678		0.182359	0.0996644	0.870222	0.827214		0.183973	0.387883	1.17459	1.05303		0.645127	0.502268	1.15054	1.03598		0.645127	0.367169	0.955112	0.916475
CDKN2A	n	y	n	25.4941	0.87655	8.73664	0.743995	8.66003		8.57132	0.771522	8.589		8.48226	0.928873	8.39675		8.41738	0.670671	8.28257		8.52001	0.738092	8.50167		8.52584	0.852096	8.48617		0.288017	0.331171	1.12141	1.05047		0.137067	0.0389703	1.19282	1.20021		0.117946	0.041696	1.24769	1.29906		0.117946	0.101135	1.16202	1.11602
CREBBP	n	y	n	20.4733	0.517552	3.63988	0.330738	3.65908		3.59133	0.357173	3.55083		3.50143	0.510129	3.51695		3.5151	0.396254	3.46372		3.56592	0.369504	3.51833		3.54542	0.441911	3.52842		0.490978	0.376833	1.03422	1.07792		0.112752	0.0861134	1.10072	1.10354		0.262655	0.0665569	1.09034	1.14502		0.262655	0.13801	1.0526	1.10248
CTGF	n	n	n	33.29	3.17204	16.4126	3.20916	18.3736		15.4097	3.27572	14.137		17.3206	2.89815	18.9093		17.5492	3.05671	18.9935		16.1229	3.34007	18.0233		16.3855	3.21857	18.2228		nd	nd	nd	nd		nd	nd	nd	nd		nd	nd	nd	nd		nd	nd	nd	nd
CTNND2	n	n	n	33.927	2.53341	16.5313	2.67423	17.1831		17.2859	2.57637	18.8933		17.3098	2.4302	18.3358		16.7677	2.4797	17.8857		17.1131	2.53821	18.629		17.2981	2.4893	18.7477		nd	nd	nd	nd		nd	nd	nd	nd		nd	nd	nd	nd		nd	nd	nd	nd
CTSL1	n	y	n	23.4194	0.866441	6.56892	0.691205	6.58675		6.56677	0.729871	6.59992		6.43723	0.88039	6.54533		6.59599	0.750582	6.62		6.57651	0.73143	6.603		6.50062	0.808525	6.58642		0.988162	0.956134	1.0015	0.990915		0.411145	0.387883	1.09558	1.02912		0.954542	0.853967	0.981412	0.977216		0.954542	0.967791	0.994757	0.9888
CXCL1	y	y	n	29.4751	2.93296	12.7439	2.82704	11.8175		12.9785	2.83951	12.2675		12.0273	3.24551	11.0761		11.9992	2.99976	10.98		12.6521	2.90916	12.1384		12.4928	3.0746	11.7428		0.686195	0.3828	0.849939	0.732068		0.246119	0.0900857	1.64337	1.67182		0.863715	0.118398	1.67563	1.78695		0.863715	0.948488	1.06574	0.800552
CXCL1_2	n	n	n	29.2805	2.67777	12.5791	2.50118	11.9584		12.4308	2.76387	11.5378		11.957	2.64353	12.1369		13.2215	3.03494	12.346		12.7008	2.84657	11.8796		12.1738	2.68629	11.7968		nd	nd	nd	nd		nd	nd	nd	nd		nd	nd	nd	nd		nd	nd	nd	nd
DLL1	n	y	n	26.7442	1.02457	9.85827	0.920539	9.93888		9.79915	0.880222	9.74567		9.88755	1.36912	9.88742		9.98886	1.27329	9.89983		9.86239	1.02243	9.774		9.84429	1.15073	9.84975		0.748914	0.630959	1.04183	1.14331		0.901012	0.917926	0.979907	1.03632		0.982007	0.826118	0.913455	1.02744		0.982007	0.802319	0.99715	1.12108
DYM	n	y	n	22.0069	0.511585	5.15404	0.344871	5.23238		5.11602	0.411892	5.18033		5.0638	0.545548	5.10005		5.14982	0.369286	5.08133		5.12728	0.39579	5.152		5.08935	0.482899	5.14536		0.624001	0.794588	1.02671	1.03674		0.328119	0.357404	1.06455	1.09606		0.70177	0.639031	1.00293	1.11038		0.70177	0.684391	1.01872	1.0573
DYNC1LI2	n	y	n	22.2521	0.61089	5.43943	0.610259	5.44108		5.37433	0.648795	5.35967		5.25455	0.661789	5.19383		5.15728	0.370638	5.10217		5.30198	0.577605	5.25945		5.31317	0.654705	5.30231		0.613613	0.88049	1.04616	1.05806		0.153529	0.197098	1.13672	1.18694		0.213343	0.0429032	1.21601	1.26481		0.213343	0.302539	1.09996	1.13417
EDARADD	n	y	n	25.4062	1.17031	8.58417	1.15301	8.39798		8.36752	0.838168	8.404		8.5727	0.983856	8.38467		8.43915	0.902319	8.35133		8.39139	0.854093	8.39643		8.47229	0.916382	8.40322		0.29858	0.506865	1.16204	0.995838		0.957915	0.839494	1.00799	1.00927		0.296729	0.753003	1.10575	1.03286		0.296729	0.526996	1.14297	1.00107
EDN1	n	y	n	29.753	2.49968	12.883	2.3103	12.4892		12.7782	2.40462	12.1617		12.9081	2.579	12.2706		13.4044	2.73351	12.4832		12.987	2.5164	12.2606		12.8446	2.48264	12.242		0.828113	0.392877	1.07534	1.25476		0.959591	0.795331	0.98275	1.16356		0.818468	0.699548	0.696733	1.00412		0.818468	0.653036	0.930508	1.1717
EIF3E	n	y	n	19.3564	0.765586	2.45742	0.249232	2.46667		2.46531	0.342081	2.46579		2.46161	0.582873	2.4275		2.53438	0.528298	2.46817		2.48834	0.410867	2.46817		2.46342	0.477831	2.43837		0.896901	0.950293	0.994544	1.00061		0.96288	0.741052	0.997096	1.02752		0.637451	0.966848	0.948049	0.998961		0.637451	0.980671	0.978798	0.998961
ENPP2	n	y	n	27.7099	0.937989	10.9251	1.21361	10.8365		10.8914	1.00996	10.894		10.6265	1.1083	10.5402		10.5803	1.16554	10.4013		10.7877	1.066	10.7053		10.7561	1.06398	10.668		0.883092	0.788937	1.02368	0.960911		0.207	0.27221	1.22997	1.22801		0.513828	0.246945	1.27002	1.35204		0.513828	0.744635	1.09997	1.09516
EPHX2	n	y	n	25.0307	1.04391	8.1233	0.635444	8.1145		8.18866	0.977801	7.92852		8.09757	0.793771	8.03827		8.21023	0.838733	7.935		8.19585	0.927582	7.935		8.14215	0.884955	7.96913		0.696422	0.368964	0.955709	1.13759		0.859492	0.495084	1.01799	1.05426		0.633881	0.703948	0.941523	1.13249		0.633881	0.404003	0.950957	1.13249
FADD	n	y	n	23.6831	0.780484	6.89392	0.523395	7.06244		6.70745	0.51539	6.6295		6.7548	0.622361	6.775		6.86802	0.461476	6.8385		6.76097	0.500494	6.715		6.73163	0.569951	6.71478		0.082239	0.0456602	1.13797	1.34998		0.233316	0.229736	1.10123	1.22047		0.163263	0.626348	1.01812	1.16792		0.163263	0.0909275	1.09653	1.2723
FAM129C	n	y	n	23.7285	0.831986	6.87171	0.664489	6.81328		6.65872	0.602881	6.7241		6.96078	0.917044	6.994		7.09919	0.766098	7.00433		6.80555	0.688591	6.85733		6.81297	0.789887	6.87519		0.104374	0.183149	1.15909	1.06377		0.58209	0.361132	0.940131	0.882265		0.600561	0.261791	0.854129	0.875968		0.600561	0.64143	1.04693	0.969928
FN1	y	y	n	29.4416	3.51115	13.2222	3.38349	11.827		12.3761	3.41915	11.7247		12.006	3.57912	11.1441		13.0749	3.82193	11.7693		12.609	3.54575	11.767		12.1871	3.48787	11.5202		0.226315	0.279357	1.79767	1.07347		0.086993	0.0417436	2.32334	1.60528		0.344519	0.690774	1.10753	1.04075		0.344519	0.328488	1.52965	1.04243
GK	n	n	n	33.2307	1.9567	16.1199	1.53818	15.7766		16.4178	1.70499	15.8891		16.4815	2.42445	15.9718		16.1997	1.69132	15.866		16.3451	1.69114	15.8799		16.4504	2.09242	15.9217		nd	nd	nd	nd		nd	nd	nd	nd		nd	nd	nd	nd		nd	nd	nd	nd
GK_2	n	n	n	24.4572	0.806005	7.47605	0.38003	7.47358		7.80329	0.591058	7.75167		7.24816	0.904377	7.46817		7.48542	0.510576	7.50558		7.69475	0.578869	7.689		7.5022	0.819489	7.62967		nd	nd	nd	nd		nd	nd	nd	nd		nd	nd	nd	nd		nd	nd	nd	nd
GNA13	n	y	n	20.4655	0.632984	3.66359	0.360714	3.67405		3.55189	0.353932	3.55992		3.49105	0.450309	3.58017		3.49678	0.333564	3.584		3.53352	0.345804	3.56583		3.52082	0.405004	3.57108		0.129503	0.203214	1.0805	1.08232		0.0385568	0.0727422	1.12704	1.06724		0.0490355	0.0929024	1.12258	1.06441		0.0490355	0.0893955	1.09435	1.0779
GNB3	n	n	n	32.2917	3.3223	15.2328	3.34675	13.5569		14.8307	3.22367	13.3334		16.1094	3.32322	17.5003		16.9165	3.00296	18.353		15.526	3.28263	13.6714		15.4837	3.32004	13.7353		nd	nd	nd	nd		nd	nd	nd	nd		nd	nd	nd	nd		nd	nd	nd	nd
GREB1	n	n	n	32.5761	3.4079	16.0029	3.40971	17.4427		15.2469	3.38487	13.1796		15.7617	3.32133	16.1075		14.5837	3.22181	13.2742		15.0258	3.32257	13.1833		15.5098	3.34451	15.5302		nd	nd	nd	nd		nd	nd	nd	nd		nd	nd	nd	nd		nd	nd	nd	nd
GUSB	n	y	n	22.6583	0.580374	5.83123	0.430662	5.81917		5.7744	0.452869	5.86471		5.68168	0.630493	5.78758		5.80497	0.496856	5.70472		5.78459	0.464544	5.83333		5.72705	0.549824	5.82925		0.530098	0.646683	1.04018	0.968926		0.172013	0.248157	1.10923	1.02213		0.578407	0.717217	1.01837	1.08256		0.578407	0.614692	1.03286	0.990228
HDAC4	n	y	n	23.8095	0.657413	7.02666	0.461853	7.02712		6.87557	0.490838	6.89958		6.83479	0.627632	6.8065		6.86793	0.589153	6.73067		6.87302	0.521291	6.85667		6.85475	0.562204	6.85472		0.123593	0.119121	1.11041	1.09242		0.0871055	0.0563723	1.14224	1.16523		0.0988769	0.0683367	1.1163	1.22812		0.0988769	0.0484762	1.11237	1.12541
HIF1A	n	y	n	24.6733	1.04626	7.8905	0.99559	7.79217		7.84382	0.807628	7.80945		7.59834	1.07146	7.37345		7.71628	1.2493	7.37133		7.80131	0.969673	7.796		7.71847	0.954474	7.62375		0.802381	0.845901	1.03289	0.988092		0.165021	0.0928149	1.22447	1.33674		0.62521	0.309966	1.12836	1.3387		0.62521	0.752797	1.06378	0.997346
HTR3A	n	n	n	31.4193	3.10769	14.32	2.90208	13.1335		14.2347	2.79103	13.2842		15.0142	3.14665	13.921		15.2477	3.36572	14.0653		14.5724	3.00856	13.3253		14.6327	2.98776	13.3558		nd	nd	nd	nd		nd	nd	nd	nd		nd	nd	nd	nd		nd	nd	nd	nd
IER3	n	y	n	22.5495	0.657436	5.72616	0.538434	5.76005		5.76466	0.740966	5.9038		5.47398	0.791326	5.57953		5.4796	0.686297	5.55633		5.66964	0.730778	5.66567		5.61623	0.776831	5.64233		0.770236	0.749705	0.973665	0.905163		0.0672434	0.0738837	1.191	1.13329		0.644145	0.0840274	1.18637	1.15166		0.644145	0.584751	1.03995	1.06761
IGF1	n	n	n	32.4153	3.12978	15.7409	3.0463	15.5018		15.7802	2.98156	14.4264		15.0413	3.06225	14.2585		15.1874	3.18498	14.3218		15.5826	3.0404	14.3857		15.4029	3.0296	14.3432		nd	nd	nd	nd		nd	nd	nd	nd		nd	nd	nd	nd		nd	nd	nd	nd
IKBKG	n	y	n	21.8566	0.612577	5.01531	0.419749	4.98728		4.94209	0.397545	4.94022		4.92401	0.614256	4.96094		4.98512	0.418565	4.99133		4.95644	0.402101	4.95233		4.93286	0.516951	4.954		0.383464	0.417706	1.05206	1.03315		0.390777	0.541082	1.06533	1.01842		0.440538	0.699548	1.02114	0.997191		0.440538	0.439772	1.04165	1.02452
IL10	n	y	n	30.6987	2.99962	13.7684	2.92546	12.7539		13.8066	2.72374	13.1477		13.8373	3.13771	12.6151		14.0484	3.2063	12.4392		13.8872	2.87205	12.8624		13.8223	2.92669	12.8994		0.947461	0.811606	0.973863	0.761149		0.910705	0.923568	0.95338	1.10097		0.825454	0.863293	0.823565	1.2438		0.825454	0.798158	0.920939	0.927541
IL1RL1	n	n	n	31.6121	3.88269	13.4975	3.68538	11.574		15.3694	3.70891	16.0667		15.3623	3.69222	16.1757		16.3203	3.48857	18.0233		15.6864	3.6393	16.3797		15.3658	3.68044	16.1264		nd	nd	nd	nd		nd	nd	nd	nd		nd	nd	nd	nd		nd	nd	nd	nd
IL1RL1_2	n	n	n	31.0633	3.74042	13.8533	3.52214	11.9786		14.1071	3.72672	12.1943		14.3382	4.05714	11.8997		14.8613	4.03184	13.7549		14.3646	3.80022	12.1943		14.2324	3.87777	12.02		nd	nd	nd	nd		nd	nd	nd	nd		nd	nd	nd	nd		nd	nd	nd	nd
IL4	n	n	n	34.8998	1.51741	17.721	1.67619	18.3736		18.3987	1.29392	18.9925		17.9226	1.66362	18.4943		18.1478	1.49632	18.6957		18.3151	1.35887	18.952		18.1556	1.50534	18.8038		nd	nd	nd	nd		nd	nd	nd	nd		nd	nd	nd	nd		nd	nd	nd	nd
IRF1	n	y	n	18.9713	0.563128	2.18114	0.566439	2.23782		2.14515	0.553611	2.17117		1.90084	0.697235	1.99317		1.82019	0.666483	1.96733		2.03683	0.608559	2.12333		2.02039	0.639575	2.10325		0.753875	0.625755	1.02527	1.04728		0.031063	0.025181	1.21445	1.18481		0.191354	0.0132903	1.28428	1.20621		0.191354	0.138009	1.10521	1.08259
ISCU	n	y	n	21.8446	0.581269	5.00429	0.362069	5.06567		4.98807	0.39783	5.03158		4.85546	0.584484	4.95567		4.85891	0.576928	5.01943		4.94502	0.464956	5.02883		4.92035	0.503658	5.0128		0.834821	0.997074	1.0113	1.02391		0.131289	0.328485	1.10867	1.07923		0.454111	0.363656	1.10602	1.03257		0.454111	0.684391	1.04194	1.02586
ITGA1	n	y	n	26.8219	1.1559	10.1347	1.26975	10.122		9.88433	1.14532	9.84262		9.75091	1.23174	9.75338		10.2044	1.26914	10.1487		9.99104	1.1884	10.0012		9.8162	1.18573	9.78345		0.314482	0.2926	1.1895	1.21368		0.132342	0.131	1.30476	1.29112		0.528372	0.690774	0.952797	0.981686		0.528372	0.555506	1.1047	1.08731
ITGA4	n	y	n	19.6189	0.490479	2.76318	0.421046	2.83425		2.74069	0.502109	2.77904		2.66665	0.657794	2.71812		2.67784	0.523573	2.59933		2.71974	0.506378	2.70283		2.70288	0.584849	2.73772		0.812008	0.808763	1.01571	1.03901		0.38708	0.216246	1.06921	1.08383		0.621498	0.228091	1.06094	1.17684		0.621498	0.467338	1.03057	1.09537
ITGAM	n	y	n	21.0477	0.521737	4.17801	0.461065	4.20682		4.23624	0.551387	4.26958		4.04611	0.842585	4.21286		4.0308	0.832532	3.94643		4.16776	0.65951	4.20833		4.13916	0.717657	4.23953		0.574779	0.474569	0.960437	0.957426		0.33623	0.735689	1.09573	0.995821		0.924989	0.193502	1.10743	1.1978		0.924989	0.950631	1.00713	0.998949
ITGAV	n	y	n	24.6855	0.688654	7.86192	0.415287	7.87444		7.75744	0.613924	7.70167		7.74749	0.671658	7.67338		7.76902	0.564153	7.70133		7.7613	0.59365	7.70133		7.75236	0.640613	7.69833		0.327857	0.180748	1.0751	1.12722		0.310818	0.0835447	1.08255	1.14954		0.30547	0.237388	1.06651	1.12749		0.30547	0.128278	1.07223	1.12749
ITGB1	n	y	n	19.3195	0.597625	2.46777	0.482011	2.49222		2.4378	0.528787	2.44888		2.36644	0.673151	2.4595		2.44793	0.656441	2.44867		2.44118	0.569628	2.44867		2.40136	0.604637	2.4595		0.772071	0.863163	1.02099	1.03049		0.392235	0.527062	1.07276	1.02294		0.789332	0.771103	1.01385	1.03065		0.789332	0.794003	1.0186	1.03065
ITGB3	n	y	n	19.3563	1.18395	2.66266	1.18432	2.68908		2.37961	1.12623	2.26525		2.32955	1.26957	2.48767		2.60749	1.00338	2.72233		2.45557	1.08481	2.37977		2.35405	1.19538	2.34538		0.234097	0.145448	1.21676	1.34149		0.182208	0.32498	1.25973	1.14983		0.324754	0.938475	1.03898	0.977216		0.324754	0.30254	1.15436	1.23912
ITIH4	n	y	n	24.1462	0.695648	7.20843	0.45024	7.18592		7.33064	0.529445	7.33267		7.21921	0.631278	7.26225		7.25495	0.613716	7.085		7.30541	0.555561	7.30143		7.27374	0.583241	7.29199		0.225013	0.203214	0.918782	0.903283		0.922455	0.662067	0.992558	0.948465		0.311867	0.844662	0.96827	1.07245		0.311867	0.305072	0.934991	0.923052
JAK3	n	y	n	20.7879	0.596251	3.98032	0.311799	4.00183		3.86889	0.47599	3.92239		3.82452	0.651399	3.88205		3.95823	0.412338	3.93283		3.89867	0.454688	3.93233		3.84623	0.569709	3.901		0.174809	0.289253	1.0803	1.05661		0.131853	0.0403371	1.11404	1.08657		0.275288	0.6561	1.01543	1.04899		0.275288	0.32583	1.05823	1.04935
KLK1	n	y	n	26.8632	0.79001	10.2243	0.87532	10.087		9.82226	0.875072	9.90938		9.84104	1.02741	9.90367		9.88404	0.946803	9.79533		9.84285	0.893102	9.84677		9.83185	0.950828	9.90367		0.026873	0.134617	1.3214	1.13101		0.0493555	0.150121	1.30431	1.1355		0.0221271	0.309966	1.26601	1.22405		0.0221271	0.118451	1.30267	1.18118
KLK14	n	n	n	31.6339	3.16599	14.5203	3.0477	12.8157		14.9777	3.01043	13.2583		14.7375	3.31301	13.2125		14.9128	3.01582	13.2747		14.9561	2.99013	13.2747		14.8551	3.15385	13.2578		nd	nd	nd	nd		nd	nd	nd	nd		nd	nd	nd	nd		nd	nd	nd	nd
KLKB1	n	y	n	28.3307	2.20527	11.3086	1.4484	11.2568		11.2032	2.0337	10.7358		11.7906	2.74714	11.0708		11.3921	2.61277	10.7943		11.2662	2.22568	10.7927		11.5032	2.42948	10.8532		0.769132	0.0291195	1.07582	1.43498		0.277268	0.795331	0.715978	1.13767		0.906324	0.189465	0.943771	1.37793		0.906324	0.0278573	1.02987	1.37952
LCN2	n	y	n	22.9346	1.18518	5.91089	1.15397	5.89883		6.28599	1.29054	6.25642		5.9373	1.36898	5.8585		6.09617	1.25788	6.05323		6.22272	1.27365	6.19243		6.10794	1.33556	6.09595		0.136089	0.10905	0.77105	0.780471		0.91785	0.811824	0.98186	1.02835		0.173103	0.369961	0.879481	0.898506		0.173103	0.112845	0.80562	0.815864
LST1	n	y	n	19.1798	0.544086	2.29312	0.52606	2.33022		2.37978	0.554831	2.39312		2.18475	0.870588	2.30322		2.27186	0.855492	2.45667		2.34381	0.665674	2.3949		2.28019	0.735933	2.38283		0.434169	0.368964	0.941703	0.957343		0.455526	0.714369	1.07801	1.0189		0.656001	0.826118	1.01484	0.916088		0.656001	0.577374	0.965478	0.956161
MAP2K6	n	y	n	23.852	0.491816	7.05309	0.396188	6.98876		6.9908	0.43565	7.11364		6.82413	0.76546	6.978		6.88571	0.754008	6.9975		6.95577	0.55859	7.09133		6.90569	0.628462	7.04978		0.464936	0.857401	1.04412	0.917078		0.0644804	0.281629	1.17199	1.00748		0.293964	0.443722	1.12302	0.993959		0.293964	0.831591	1.06979	0.931369
MAP4K1	n	y	n	21.5159	0.669823	4.6624	0.371072	4.65683		4.55886	0.393237	4.62647		4.63693	0.568918	4.5655		4.66343	0.560976	4.56267		4.59372	0.454544	4.57767		4.59873	0.489833	4.58375		0.187656	0.254104	1.0744	1.02127		0.792661	0.25849	1.01781	1.06535		0.382199	0.249377	0.999288	1.06745		0.382199	0.173164	1.04876	1.05641
MAPK10	n	y	n	30.8524	3.11098	13.5022	3.13745	12.3842		14.2783	3.46898	12.6562		14.1238	2.88061	13.3114		14.2825	2.78666	13.2366		14.2797	3.23665	12.8333		14.1994	3.16582	13.2023		0.252632	0.323926	0.583941	0.828137		0.310027	0.112208	0.649922	0.52589		0.19273	0.145763	0.582245	0.553872		0.19273	0.165645	0.583375	0.732479
MAPK9	n	y	n	22.6446	0.612006	5.83797	0.395819	5.79522		5.67611	0.453296	5.71276		5.72756	0.624396	5.76687		5.7646	0.420354	5.72933		5.70561	0.441486	5.72933		5.70238	0.545091	5.74578		0.0650027	0.0683793	1.11872	1.05882		0.2964	0.221574	1.07954	1.01985		0.0946659	0.266873	1.05217	1.04673		0.0946659	0.0651893	1.09608	1.04673
MCAM	n	n	n	32.3997	3.44079	15.2605	3.25514	14.248		15.8378	3.54556	17.0193		15.4394	3.42402	14.9022		15.5876	3.76527	17.8857		15.7544	3.59443	17.5463		15.6344	3.47099	16.2085		nd	nd	nd	nd		nd	nd	nd	nd		nd	nd	nd	nd		nd	nd	nd	nd
MDM2	n	y	n	22.1663	0.560585	5.38474	0.406715	5.4193		5.23358	0.499974	5.23733		5.18896	0.5381	5.25033		5.25369	0.43612	5.26067		5.24028	0.476499	5.25367		5.2108	0.517485	5.24683		0.10632	0.131776	1.11046	1.13443		0.0443803	0.0999288	1.14535	1.12425		0.0855663	0.256777	1.09509	1.11623		0.0855663	0.104542	1.10532	1.12166
MGAT5	n	y	n	22.5622	0.625522	5.73208	0.402908	5.77439		5.59519	0.434414	5.69947		5.66847	0.596465	5.58502		5.81156	0.487502	5.78467		5.66731	0.460794	5.71967		5.63261	0.521984	5.66827		0.112539	0.240618	1.09953	1.0533		0.536118	0.395742	1.04508	1.14026		0.426985	0.540835	0.9464	0.992901		0.426985	0.560935	1.04592	1.03866
MS4A1	n	y	n	21.06	0.842259	4.2271	0.820714	4.28492		3.93766	0.741433	3.94727		4.3179	1.14898	4.34492		4.50595	1.25176	4.55883		4.12709	0.971364	4.012		4.13182	0.984725	4.10925		0.0738637	0.0609529	1.22217	1.2637		0.652613	0.746427	0.939006	0.959264		0.555716	0.540835	0.824248	0.827071		0.555716	0.273251	1.07178	1.20825
MTA2	n	y	n	20.5659	0.559041	3.67548	0.3316	3.73255		3.62969	0.420732	3.6925		3.70544	0.647168	3.65467		3.71241	0.562855	3.65067		3.65726	0.470299	3.65857		3.66837	0.546596	3.66662		0.553471	0.545143	1.03225	1.02815		0.772374	0.77893	0.979449	1.05547		0.81477	0.509863	0.974732	1.0584		0.81477	0.455873	1.01271	1.05262
MYH10	n	n	n	32.1132	3.42039	15.3767	3.40059	15.2358		15.2053	3.40744	13.3967		15.0651	3.43476	13.4784		14.9676	3.6592	13.4832		15.1261	3.46817	13.4587		15.1337	3.40371	13.4662		nd	nd	nd	nd		nd	nd	nd	nd		nd	nd	nd	nd		nd	nd	nd	nd
MYH9	n	y	n	17.5687	0.554172	0.720858	0.354883	0.78155		0.674093	0.377311	0.738917		0.624025	0.624533	0.6345		0.659276	0.5692	0.628717		0.669154	0.446185	0.692333		0.648526	0.516369	0.6905		0.53298	0.499847	1.03295	1.02999		0.345255	0.0963172	1.06942	1.1073		0.498918	0.19554	1.04361	1.11175		0.498918	0.27799	1.03649	1.06379
NACA	n	y	n	18.5682	0.807919	1.64886	0.212455	1.64183		1.70604	0.325849	1.71533		1.66674	0.287107	1.59867		1.71045	0.363096	1.723		1.70751	0.33604	1.723		1.68597	0.305655	1.66772		0.307372	0.257171	0.961143	0.95033		0.726075	0.550531	0.987685	1.03037		0.279665	0.867962	0.958208	0.945293		0.279665	0.362893	0.960164	0.945293
NOTCH4	n	n	n	30.2362	3.60979	12.4835	3.40278	11.0873		13.7344	3.53715	12.206		13.8575	3.68038	12.3451		14.4802	3.73623	13.1663		13.983	3.59462	12.298		13.7973	3.5921	12.2338		nd	nd	nd	nd		nd	nd	nd	nd		nd	nd	nd	nd		nd	nd	nd	nd
NR4A1	n	y	n	23.9285	1.00753	7.16271	0.818137	7.0656		6.94754	0.719614	6.966		6.981	1.14001	6.95308		6.84932	1.21868	6.84717		6.9148	0.908496	6.9609		6.96462	0.952706	6.966		0.176035	0.266523	1.16085	1.07148		0.365441	0.337354	1.13423	1.08111		0.128424	0.127032	1.24263	1.16347		0.128424	0.131002	1.18749	1.07527
PDCD1	y	y	n	26.078	1.17342	9.41095	1.07208	9.48712		8.94869	0.983561	8.94888		9.16972	1.01761	8.97075		9.04084	0.853797	8.91422		8.97941	0.936986	8.93408		9.06156	1.00188	8.952		0.0305991	0.0236641	1.3777	1.4522		0.256473	0.101402	1.18201	1.43035		0.0213331	0.0683367	1.29245	1.48751		0.0213331	0.0127737	1.34868	1.46717
PDE4B	y	y	n	22.9194	0.855016	6.10281	0.492487	6.174		6.17626	0.543221	6.14975		5.79701	0.626941	5.91938		5.92356	0.53758	5.866		6.09202	0.550614	6.13595		5.9826	0.614616	6.09558		0.488869	0.470048	0.950364	1.01695		0.00840228	0.0110647	1.2361	1.19303		0.91246	0.142499	1.13229	1.23799		0.91246	0.89506	1.0075	1.02673
PECAM1	n	y	n	19.5888	0.532927	2.68904	0.52348	2.74492		2.73591	0.532482	2.76183		2.65824	0.814947	2.7285		2.74236	0.696067	2.58543		2.73806	0.586854	2.73933		2.69625	0.688737	2.7395		0.664829	0.694786	0.968036	0.988343		0.823626	0.856194	1.02158	1.01144		0.639005	0.863293	0.963715	1.11689		0.639005	0.712283	0.966594	1.00388
PFDN5	n	y	n	18.9495	0.600849	2.0416	0.262864	2.04542		2.09129	0.39571	2.08967		2.03248	0.465043	2.08995		2.06452	0.29069	2.08567		2.08236	0.36211	2.08567		2.06126	0.431203	2.08995		0.467208	0.439086	0.966148	0.969794		0.904568	0.506386	1.00635	0.969603		0.499863	0.613785	0.984245	0.972486		0.499863	0.424002	0.972143	0.972486
PIK3C2A	n	y	n	24.7508	0.639222	7.91438	0.320458	7.91167		7.8104	0.442827	7.8193		7.83788	0.597137	7.75212		7.93993	0.536626	7.9151		7.85357	0.47615	7.82777		7.82443	0.52467	7.75958		0.188147	0.239153	1.07474	1.06612		0.428803	0.214932	1.05446	1.11694		0.435092	0.957384	0.98245	0.997623		0.435092	0.372917	1.04305	1.05988
PIK3R2	n	y	n	23.3762	0.600113	6.51189	0.349217	6.59877		6.44981	0.443324	6.5155		6.47896	0.601051	6.52133		6.49745	0.521816	6.544		6.46569	0.467618	6.53145		6.4647	0.527149	6.51783		0.445987	0.678602	1.04397	1.05942		0.739653	0.621366	1.02309	1.05515		0.556728	0.976317	1.01006	1.0387		0.556728	0.77332	1.03254	1.04777
PIP4K2B	n	y	n	22.1913	0.768844	5.23039	0.395626	5.23177		5.25484	0.394972	5.29967		5.40436	0.545343	5.4515		5.52478	0.447763	5.46833		5.34482	0.429572	5.33877		5.33119	0.481072	5.3745		0.762776	0.711109	0.983197	0.954031		0.0729558	0.0124893	0.886401	0.858729		0.140993	0.0124319	0.815422	0.848768		0.140993	0.15917	0.92375	0.928522
PLA2G4C	n	y	n	27.0962	1.12416	10.2743	1.09202	10.1725		10.2423	1.40782	10.248		10.0854	1.27009	10.1064		9.93617	0.974003	10.0392		10.1403	1.28049	10.1737		10.1622	1.33434	10.203		0.90094	0.947373	1.0224	0.94898		0.431282	0.52243	1.13986	1.04685		0.550533	0.327249	1.26409	1.09677		0.550533	0.62038	1.09733	0.999192
PLCB4	n	n	n	31.8967	3.6073	15.1574	3.4648	13.648		14.4677	3.62843	12.5893		15.3507	3.66813	14.974		16.6427	3.24251	18.159		15.1927	3.63052	13.4683		14.9186	3.65613	13.2467		nd	nd	nd	nd		nd	nd	nd	nd		nd	nd	nd	nd		nd	nd	nd	nd
PLCD1	y	y	n	29.5607	3.22135	12.5288	3.10095	11.3364		13.3117	3.14666	11.9748		12.189	2.67404	11.3672		11.7616	2.56102	11.1614		12.795	3.03583	11.6237		12.7384	2.95349	11.5954		0.22281	0.026023	0.581166	0.642418		0.563407	0.845053	1.26553	0.978889		0.640656	0.237388	1.70196	1.12893		0.640656	0.273251	0.831476	0.819444
PPP3CB	n	y	n	21.3181	0.485166	4.4561	0.509301	4.50188		4.43066	0.495126	4.501		4.38111	0.579617	4.50586		4.34073	0.504703	4.37167		4.40068	0.496453	4.483		4.40536	0.53761	4.50586		0.804826	0.694786	1.01779	1.00061		0.497464	0.662067	1.05335	0.997249		0.553286	0.287876	1.08325	1.09446		0.553286	0.439772	1.03916	1.01317
PPP3R2	n	n	n	32.0654	3.5349	15.1258	3.53945	14.5621		15.9122	3.56924	17.9379		14.5057	3.56244	12.8102		14.6145	3.50544	12.6697		15.4796	3.57573	15.7897		15.194	3.61629	13.2664		nd	nd	nd	nd		nd	nd	nd	nd		nd	nd	nd	nd		nd	nd	nd	nd
PTGER3	n	y	n	29.5758	2.93334	12.4103	2.65162	11.6632		13.1343	3.30621	11.9471		12.5277	2.88294	11.7336		12.7376	2.72848	11.82		13.0021	3.11092	11.8442		12.8246	3.09556	11.7684		0.237805	0.483679	0.605404	0.821425		0.834074	0.875759	0.92181	0.952385		0.278604	0.540835	0.797009	0.897044		0.278604	0.427129	0.663516	0.882102
PTGIR	n	y	n	23.7535	0.67761	6.82362	0.438546	6.71183		6.83649	0.579404	6.89797		6.91554	0.77483	6.95117		6.99956	0.758454	7.04333		6.89085	0.643636	6.94		6.87686	0.683686	6.92023		0.902068	0.657254	0.991114	0.878953		0.469312	0.109032	0.938271	0.847137		0.524317	0.0196274	0.88519	0.79471		0.524317	0.165645	0.954468	0.853719
RAF1	n	y	n	22.7597	0.467682	5.90047	0.323565	5.96942		5.91174	0.479268	6.03267		5.78203	0.626568	5.874		5.83865	0.592393	5.90767		5.88738	0.516475	6.01933		5.84551	0.560177	5.96578		0.892049	0.203214	0.992214	0.957106		0.239897	0.457694	1.08556	1.06837		0.874699	0.753003	1.04378	1.04373		0.874699	0.43027	1.00911	0.965992
RETN	n	y	n	24.8612	1.67926	8.15477	1.61416	8.24305		8.08364	1.51801	8.51622		7.65701	1.57273	7.9155		7.81749	1.50262	7.934		7.99492	1.50711	8.337		7.86578	1.55275	8.18067		0.824838	0.630959	1.05055	0.827501		0.125553	0.180372	1.41202	1.25488		0.580446	0.540835	1.26337	1.23889		0.580446	0.94206	1.11717	0.936954
RPLP0	n	y	n	17.1693	0.735904	0.302998	0.216572	0.295483		0.221858	0.319252	0.277067		0.294356	0.534121	0.332417		0.3806	0.375038	0.3275		0.274772	0.344436	0.312133		0.258878	0.441385	0.315833		0.145576	0.320341	1.05785	1.01285		0.916017	0.453402	1.00601	0.974725		0.610597	0.389281	0.947631	0.978052		0.610597	0.736502	1.01976	0.988525
RRAS2	n	y	n	24.2077	0.712643	7.4009	0.567248	7.27067		7.17455	0.612028	7.23533		7.3529	0.634022	7.36528		7.3383	0.60726	7.065		7.22913	0.61093	7.22617		7.26562	0.626446	7.27283		0.0631143	0.176016	1.16987	1.02479		0.693463	0.881363	1.03383	0.936526		0.121568	0.533004	1.04435	1.15322		0.121568	0.201018	1.12644	1.03133
RUNX1	n	y	n	20.9388	0.462905	4.08562	0.362792	4.10917		4.10797	0.474037	4.2035		3.93844	0.650755	3.9687		3.98043	0.647275	4.02317		4.06546	0.536583	4.13943		4.0214	0.574464	4.12517		0.794931	0.396952	0.984626	0.936705		0.167685	0.1713	1.10741	1.10226		0.818355	0.266873	1.07564	1.06142		0.818355	0.907849	1.01407	0.979239
septin6	n	y	n	20.6306	0.419156	3.72503	0.449059	3.85683		3.76184	0.562854	3.86255		3.72119	0.755403	3.85122		3.77336	0.730775	3.97143		3.76568	0.618429	3.87483		3.74108	0.664902	3.85455		0.722979	0.594922	0.974809	0.996045		0.975496	0.562456	1.00267	1.0039		0.693428	0.389281	0.967056	0.923638		0.693428	0.433423	0.972218	0.987601
SERPINE1	n	y	n	28.8017	2.92782	11.7656	2.75989	11.2774		12.2532	3.22739	11.3736		11.7213	2.96175	10.7208		12.0629	2.73755	10.5763		12.1897	3.05381	11.2288		11.9816	3.08944	10.9629		0.427266	0.579773	0.71325	0.935488		0.93902	0.656921	1.03121	1.47083		0.43802	0.853967	0.81381	1.62572		0.43802	0.622282	0.745307	1.03424
SET	n	y	n	23.5118	0.622951	6.70336	0.32403	6.71228		6.59761	0.501329	6.54833		6.54473	0.513965	6.53745		6.56978	0.451543	6.4851		6.58834	0.482142	6.51867		6.57061	0.505785	6.54555		0.219107	0.236239	1.07605	1.12035		0.0695215	0.0403365	1.11623	1.12883		0.145983	0.102515	1.09702	1.17055		0.145983	0.106863	1.083	1.14363
SGCE	n	y	n	27.8136	1.16004	10.9251	1.23759	10.8216		10.8389	1.1145	10.7885		10.988	1.25191	10.9243		10.8397	1.17908	10.7177		10.8392	1.12773	10.7177		10.9151	1.18267	10.8634		0.721667	0.823001	1.06154	1.02321		0.802814	0.488371	0.957287	0.931305		0.694604	0.853967	1.06095	1.07468		0.694604	0.937776	1.06134	1.07468
SOCS5	n	y	n	26.2169	0.81446	9.4515	0.847847	9.48419		9.15177	0.748126	9.245		9.34956	0.84068	9.50542		9.47097	0.833936	9.52		9.25817	0.786358	9.2849		9.25277	0.798668	9.314		0.0704032	0.046461	1.23092	1.18033		0.551602	0.677599	1.07322	0.985396		0.202753	0.938475	0.986595	0.975485		0.202753	0.154441	1.1434	1.14813
SOS1	n	y	n	22.1134	0.665844	5.29494	0.361863	5.29555		5.14578	0.451937	5.17972		5.20803	0.58052	5.202		5.27686	0.551961	5.15433		5.18947	0.487447	5.16967		5.17757	0.519732	5.18922		0.076376	0.0523988	1.10893	1.0836		0.373928	0.294529	1.0621	1.06699		0.198591	0.494733	1.01261	1.10283		0.198591	0.082514	1.07585	1.09118
STAT3	n	y	n	20.4577	0.551673	3.63296	0.325726	3.64623		3.59558	0.397499	3.61605		3.45775	0.576426	3.57117		3.56943	0.448527	3.57367		3.58686	0.412072	3.585		3.5252	0.499172	3.57933		0.614317	0.700211	1.02625	1.02114		0.0656494	0.113822	1.12913	1.05341		0.513062	0.389277	1.04502	1.05159		0.513062	0.49925	1.03247	1.04336
TANK	n	y	n	21.73	0.721428	4.89655	0.434796	4.86475		4.91782	0.870195	4.81955		4.69123	0.560516	4.75569		4.77615	0.399853	4.75967		4.8706	0.74657	4.80643		4.80211	0.733589	4.77567		0.87847	0.65196	0.985365	1.03183		0.0450289	0.123901	1.15294	1.07852		0.826165	0.298784	1.08704	1.07556		0.826165	0.420888	1.01815	1.04125
TCF20	n	y	n	22.4498	0.664675	5.56795	0.411329	5.57115		5.56853	0.448018	5.59375		5.52755	0.832215	5.49462		5.61749	1.06583	5.44922		5.58485	0.70774	5.53457		5.5476	0.669	5.52678		0.994741	0.944454	0.999598	0.984457		0.759863	0.120468	1.0284	1.05448		0.880031	0.0929024	0.966241	1.08819		0.880031	0.4147	0.988353	1.02568
TIMP3	n	n	n	31.7237	3.4917	14.7387	3.22094	13.214		15.2585	3.86571	14.1832		14.5103	3.45589	12.8813		14.3597	3.3815	12.9003		14.9589	3.7109	13.2578		14.8764	3.66169	13.0976		nd	nd	nd	nd		nd	nd	nd	nd		nd	nd	nd	nd		nd	nd	nd	nd
TLE3	n	y	n	22.6747	2.00491	5.769	1.70041	5.51948		6.08166	2.55593	5.30763		5.50104	1.72254	5.21546		5.30245	0.653733	5.20367		5.82192	2.14437	5.30543		5.78517	2.17846	5.28105		0.478921	0.564805	0.805156	1.15817		0.440313	0.131	1.2041	1.23458		0.885273	0.25183	1.3818	1.24472		0.885273	0.34473	0.963981	1.15994
TLR2	n	y	n	22.8415	1.02233	6.07936	0.813678	5.93062		5.81218	0.875797	5.79083		5.9364	1.16456	5.81831		6.21623	1.1841	5.8901		5.94686	0.999009	5.828		5.87561	1.02977	5.81819		0.124611	0.173685	1.20346	1.10174		0.481377	0.372452	1.10418	1.08096		0.442547	0.835378	0.909491	1.02848		0.442547	0.367169	1.09619	1.07372
TLR8	n	y	n	22.8442	0.735369	6.01559	0.621193	5.94967		6.02259	0.707731	6.0135		5.8094	0.92282	5.84408		5.99125	0.776924	5.86433		6.01215	0.72593	6.00333		5.91373	0.827176	5.96043		0.958968	0.678602	0.995161	0.956719		0.195905	0.57693	1.15365	1.07593		0.978393	0.985789	1.01701	1.06093		0.978393	0.752797	1.00239	0.963484
TNFRSF10A	n	y	n	24.2193	0.622647	7.28928	0.435898	7.26508		7.27678	0.461295	7.29728		7.40607	0.648501	7.41517		7.56232	0.599558	7.48167		7.37196	0.524884	7.32217		7.3428	0.565442	7.34737		0.891686	0.803085	1.0087	0.977928		0.296289	0.120468	0.92224	0.901198		0.365081	0.0480244	0.827575	0.860601		0.365081	0.477292	0.944304	0.961205
TNFRSF10B	n	y	n	23.1446	0.538823	6.29537	0.376683	6.25158		6.28055	0.590459	6.42333		6.17207	0.613694	6.23967		6.30319	0.471497	6.234		6.2881	0.550235	6.31467		6.22516	0.601669	6.30062		0.882798	0.5163	1.01033	0.887765		0.231529	0.47509	1.08922	1.00829		0.935785	0.882	0.994596	1.01226		0.935785	0.684391	1.00506	0.957216
TNFSF15	n	y	n	29.7773	3.1822	13.2129	3.06547	12.057		12.4628	2.96074	11.4406		12.9397	3.29979	11.49		13.0511	3.3883	11.5541		12.6589	3.09731	11.5096		12.7063	3.1308	11.4677		0.226501	0.0640496	1.68188	1.53306		0.67193	0.214932	1.20847	1.48151		0.335432	0.339112	1.1187	1.41709		0.335432	0.0725735	1.46814	1.46152
TPSB2	n	y	n	30.8263	4.25518	13.1957	3.90468	11.7054		14.2383	4.54209	11.4528		14.4031	4.32833	13.3931		14.249	4.28946	12.3501		14.2418	4.4278	11.5834		14.3224	4.41105	11.9214		0.229784	0.295979	0.485452	1.19135		0.149999	0.236705	0.433044	0.310423		0.184177	0.509863	0.481867	0.639618		0.184177	0.28521	0.484254	1.0882
TPT1	n	y	n	14.9478	0.830974	-1.95186	0.254228	-1.95817		-1.9279	0.41273	-1.91458		-1.96109	0.618017	-1.95749		-2.09105	0.525455	-1.94233		-1.98228	0.456135	-1.91983		-1.94485	0.5251	-1.93128		0.730485	0.973672	0.983528	0.970242		0.922575	0.845053	1.00642	0.999532		0.671034	0.753003	1.10129	0.989085		0.671034	0.907849	1.02131	0.973779
TRAF3	n	y	n	22.777	0.495823	5.88978	0.378418	5.93217		5.94424	0.456223	6.00354		5.81382	0.640076	5.85045		5.89719	0.628652	5.85833		5.92856	0.515847	5.91867		5.87765	0.558623	5.91095		0.524637	0.323926	0.96295	0.95173		0.474184	0.254026	1.05406	1.05828		0.653015	0.409203	0.994876	1.05251		0.653015	0.728399	0.973477	1.0094
TRIM10	n	y	n	30.3661	2.49544	13.4843	2.0306	13.002		13.3153	2.11092	12.954		13.6063	2.97333	13.1348		13.6288	2.58757	13.5893		13.4198	2.26653	13.1603		13.4639	2.57786	13.0746		0.690142	0.766446	1.12433	1.03383		0.812459	0.889782	0.918956	0.912039		0.873025	0.327249	0.904745	0.665572		0.873025	0.823202	1.04578	0.89606
TRIM24	n	y	n	24.2925	0.592883	7.45322	0.555654	7.49483		7.39071	0.624729	7.44467		7.34556	0.64285	7.3405		7.39736	0.6106	7.36072		7.39293	0.615557	7.38267		7.36765	0.631041	7.36136		0.605126	0.521052	1.04428	1.03538		0.376717	0.202079	1.07748	1.11291		0.584001	0.369961	1.03947	1.09742		0.584001	0.378722	1.04267	1.08085
TSHR	n	y	n	30.8798	3.11833	13.683	3.04806	12.5539		13.7632	3.07139	12.6927		14.5111	3.3792	12.9025		15.4544	3.39702	13.4073		14.327	3.259	12.9677		14.1451	3.23678	12.7926		0.898096	0.997074	0.945887	0.908259		0.205418	0.231121	0.563263	0.785332		0.276625	0.0320811	0.292913	0.553453		0.276625	0.328488	0.63994	0.750644
TUG1	n	y	n	24.1116	0.58685	7.26602	0.556809	7.3475		7.22209	0.777804	7.37453		7.15966	0.912049	7.20858		7.28349	0.848411	7.46267		7.24256	0.796292	7.37917		7.19021	0.845048	7.34831		0.749609	0.921131	1.03092	0.981436		0.48564	0.768048	1.07651	1.10108		0.858291	0.762033	0.987962	0.923276		0.858291	0.831591	1.0164	0.978289
UBXN11	n	y	n	21.4791	0.638678	4.6189	0.417394	4.60732		4.64752	0.478978	4.704		4.48681	0.641482	4.54419		4.59908	0.595751	4.57833		4.63137	0.516893	4.65877		4.56545	0.570521	4.59883		0.755181	0.409326	0.980358	0.93518		0.228106	0.470706	1.09588	1.04473		0.888445	0.929033	1.01383	1.02029		0.888445	0.5737	0.991391	0.964966
VPS18	n	y	n	23.7398	0.560898	6.90112	0.381178	6.91419		6.9258	0.509081	6.98273		6.70817	0.654239	6.81917		6.76752	0.559365	6.66933		6.87304	0.527621	6.94633		6.81467	0.59471	6.87417		0.787548	0.777668	0.983038	0.953607		0.0761765	0.0601463	1.1431	1.06808		0.749219	0.130017	1.09703	1.18498		0.749219	0.633741	1.01965	0.977967
XAF1	n	y	n	21.4798	0.90497	4.67439	0.742079	4.60153		4.72933	0.826608	4.7735		4.35268	0.962429	4.42925		4.48445	1.07462	4.36533		4.6477	0.916138	4.72667		4.537	0.913546	4.60922		0.732238	0.620568	0.962632	0.887627		0.0662957	0.0563723	1.24981	1.12683		0.865692	0.18549	1.14071	1.17788		0.865692	0.814833	1.01867	0.916914
[truncated: 27 more columns]
